# Supplementary material for: β-Polymorph of phenazepam: a powder study
Source: Acta Crystallogr Sect E Struct Rep Online. 2010 Sep 25;66(Pt 10):o2623. doi: 10.1107/S1600536810037402 (PMC2983154; doi:10.1107/S1600536810037402)
Supplement: Supplementary file 1 [file e-66-o2623-sup1.cif]

##############################################################################
###                                                                        ###
###        Electronic paper (Acta Crystallographica Section E)             ###
###                                                                        ###
##############################################################################
#                                                                            #
# This CIF contains the data in a paper accepted for publication in Acta     #
# Crystallographica Section E. It conforms to the requirements of Notes      #
# for Authors for Section E, and has been peer reviewed under the auspices   #
# of the IUCr Commission on Journals.                                        #
#                                                                            #
# Full details of the Crystallographic Information File format               #
# are given in the paper "The Crystallographic Information File (CIF):       #
# a New Standard Archive File for Crystallography" by S. R. Hall, F. H.      #
# Allen and I. D. Brown [Acta Cryst. (1991), A47, 655-685].                  #
#                                                                            #
# The current version of the core CIF dictionary is obtainable from          #
# ftp://ftp.iucr.org/pub/cif_core.dic. The current version number is 2.4.    #
#                                                                            #
# Software is freely available for graphical display of the structure(s) in  #
# this CIF.  For information consult the CIF home page http://www.iucr.org/  #
# cif/home.html                                                              #
#                                                                            #
# This file may be used for bona fide research purposes within the           #
# scientific community so long as proper attribution is given to the journal # 
# article from which it was obtained.                                        #
#                                                                            #
##############################################################################
                                             
data_I
_audit_creation_method     SHELXL-97
_pd_block_diffractogram_id     beta_phenazepam
_chemical_name_systematic
;
7-Bromo-5-(2-chlorophenyl)-1<i>H</i>-1,4-benzodiazepin-2(3<i>H</i>)-one
;
_chemical_name_common     'Phenazepam, \b-polymorph'
_chemical_formula_moiety     'C15 H10 Br Cl N2 O'
_chemical_formula_sum     'C15 H10 Br Cl N2 O'
_chemical_formula_iupac     'C15 H10 Br Cl N2 O'
_chemical_formula_weight     349.61
_chemical_melting_point     ?
_symmetry_cell_setting     monoclinic
_symmetry_space_group_name_H-M     'P 21/c'
_symmetry_space_group_name_Hall     '-P 2ybc'
loop_
    _symmetry_equiv_pos_as_xyz
    'x, y, z'
    'x, -y+1/2, z+1/2'
    '-x, -y, -z'
    '-x, y-1/2, -z-1/2'
_cell_length_a     14.8006(19)
_cell_length_b     11.6756(14)
_cell_length_c     8.4769(9)
_cell_angle_alpha     90.00
_cell_angle_beta     93.679(17)
_cell_angle_gamma     90.00
_cell_volume     1461.8(3)
_cell_formula_units_Z     4
_cell_measurement_reflns_used     862
_cell_measurement_theta_min     2.99
_cell_measurement_theta_max     39.99
_cell_measurement_temperature     295(2)
_exptl_crystal_density_diffrn     1.589
_exptl_crystal_density_meas     ?
_exptl_crystal_density_method     'not measured'
_exptl_crystal_F_000     696
_pd_char_colour     'light grey'
_pd_char_particle_morphology     'no specific habit'
_exptl_absorpt_coefficient_mu     5.485
_exptl_absorpt_correction_type     none
_exptl_absorpt_process_details     ?
_exptl_absorpt_correction_T_min     ?
_exptl_absorpt_correction_T_max     ?
_exptl_special_details
;
;
_diffrn_ambient_temperature     295(2)
_diffrn_radiation_type     CuK\a~1~
_diffrn_radiation_wavelength     1.54059
_diffrn_radiation_source     'line-focus sealed tube'
_diffrn_radiation_monochromator     'Curved Germanium (111)'
_diffrn_measurement_device     'Guinier camera G670'
_pd_instr_dist_src/spec     ?
_pd_instr_dist_spec/detc     ?
_pd_instr_location
;
Dept. of Chemistry, Moscow State University, 119991 Moscow, Russia
;
_diffrn_reflns_number     ?
_diffrn_reflns_limit_h_min     ?
_diffrn_reflns_limit_h_max     ?
_diffrn_reflns_limit_k_min     ?
_diffrn_reflns_limit_k_max     ?
_diffrn_reflns_limit_l_min     ?
_diffrn_reflns_limit_l_max     ?
_pd_meas_2theta_fixed     ?
_pd_meas_2theta_range_min     5.00
_pd_meas_2theta_range_max     80.00
_pd_meas_2theta_range_inc     0.01
_pd_meas_number_of_points     7501
_pd_meas_scan_method     cont
_pd_meas_special_details     ?
_refine_special_details
;
;
_refine_ls_structure_factor_coef     Inet
_refine_ls_matrix_type     fullcycle
_refine_ls_goodness_of_fit_all     1.500
_refine_ls_restrained_S_all     ?
_refine_ls_restrained_S_obs     ?
_refine_ls_number_parameters     128
_refine_ls_number_restraints     64
_refine_ls_number_constraints     0
_refine_ls_hydrogen_treatment     noref
_refine_ls_weighting_scheme     sigma
_refine_ls_shift/su_max     .004
_refine_ls_shift/su_mean     .001
_refine_diff_density_max     0.38
_refine_diff_density_min     -0.30
_refine_ls_extinction_method     none
_refine_ls_extinction_coef     ?
loop_
    _atom_type_symbol
    _atom_type_description
    _atom_type_scat_dispersion_real
    _atom_type_scat_dispersion_imag
    _atom_type_scat_source
    'Br' 'Br' -0.6763 1.2805
                         'International Tables Vol C Tables 4.2.6.8 and 6.1.1.4'
    'Cl' 'Cl' 0.3639 0.7018
                         'International Tables Vol C Tables 4.2.6.8 and 6.1.1.4'
    'O' 'O' 0.0492 0.0322
                         'International Tables Vol C Tables 4.2.6.8 and 6.1.1.4'
    'N' 'N' 0.0311 0.0180
                         'International Tables Vol C Tables 4.2.6.8 and 6.1.1.4'
    'C' 'C' 0.0181 0.0091
                         'International Tables Vol C Tables 4.2.6.8 and 6.1.1.4'
    'H' 'H' 0.0000 0.0000
                         'International Tables Vol C Tables 4.2.6.8 and 6.1.1.4'
_computing_data_collection
               '<i>G670 Imaging Plate Guinier Camera Software</i> (Huber, 2002)'
_computing_cell_refinement     '<i>MRIA</i> (Zlokazov & Chernyshev, 1992)'
_computing_data_reduction
               '<i>G670 Imaging Plate Guinier Camera Software</i> (Huber, 2002)'
_computing_structure_solution
                              'simulated annealing (Zhukov <i>et al.</i>, 2001)'
_computing_structure_refinement     '<i>MRIA</i> (Zlokazov & Chernyshev, 1992)'
_computing_molecular_graphics     'PLATON (Spek, 2009)'
_computing_publication_material
      '<i>MRIA</i> (Zlokazov & Chernyshev, 1992) and SHELXL97 (Sheldrick, 2008)'
_pd_prep_cool_rate     ?
_pd_prep_pressure     '6.6 10^-6^'
_pd_prep_temperature     77
_pd_proc_2theta_range_min     5.00
_pd_proc_2theta_range_max     80.00
_pd_proc_2theta_range_inc     0.01
_pd_proc_info_data_reduction     ?
_pd_proc_info_excluded_regions     none
_pd_proc_ls_background_function     'Chebyshev polynomial up to the 5th order'
_pd_proc_ls_pref_orient_corr
;
March-Dollase (Dollase, 1986); direction of preferred orientation 001,
texture parameter <i>r</i> = 0.93(1).
;
_pd_proc_ls_prof_R_factor     0.0130
_pd_proc_ls_prof_wR_factor     0.0172
_pd_proc_ls_prof_wR_expected     0.0115
_pd_proc_ls_profile_function     'split-type pseudo-Voigt (Toraya, 1986)'
_pd_proc_ls_special_details
;
Two-phases Rietveld refinement has been applied.
;
_pd_proc_wavelength     1.54059
_pd_spec_mount_mode     transmission
_pd_spec_mounting
;
thin layer in the specimen holder of the camera
;
_pd_spec_shape     flat_sheet
_pd_spec_size_axial     15
_pd_spec_size_equat     1
_pd_spec_size_thick     1
loop_
    _atom_site_type_symbol
    _atom_site_label
    _atom_site_fract_x
    _atom_site_fract_y
    _atom_site_fract_z
    _atom_site_U_iso_or_equiv
    _atom_site_adp_type
    _atom_site_calc_flag
    _atom_site_refinement_flags
    _atom_site_occupancy
    _atom_site_disorder_assembly
    _atom_site_disorder_group
    Br Br1 0.77280(15) 0.40430(17) -0.3314(2) 0.0470(11) Uiso d . 1 . .
    C C2 0.8173(12) 0.4317(13) -0.1182(18) 0.074(9) Uiso d . 1 . .
    C C3 0.8911(12) 0.3743(12) -0.044(2) 0.075(8) Uiso d . 1 . .
    H H3 0.9200 0.3154 -0.0943 0.090 Uiso calc . 1 . .
    C C4 0.9202(11) 0.4080(13) 0.109(2) 0.063(9) Uiso d . 1 . .
    H H4 0.9684 0.3696 0.1616 0.076 Uiso calc . 1 . .
    C C5 0.8784(12) 0.4986(15) 0.1866(18) 0.076(8) Uiso d . 1 . .
    C C6 0.8023(12) 0.5539(13) 0.110(2) 0.076(9) Uiso d . 1 . .
    C C7 0.7727(11) 0.5187(16) -0.0430(18) 0.071(8) Uiso d . 1 . .
    H H7 0.7228 0.5540 -0.0945 0.085 Uiso calc . 1 . .
    N N8 0.9112(9) 0.5266(11) 0.3406(13) 0.064(6) Uiso d . 1 . .
    H H8 0.9247 0.4696 0.4020 0.077 Uiso calc . 1 . .
    C C9 0.9248(12) 0.6346(12) 0.406(2) 0.072(8) Uiso d . 1 . .
    O O10 0.9656(7) 0.6458(8) 0.5370(13) 0.057(5) Uiso d . 1 . .
    C C11 0.8837(11) 0.7351(13) 0.311(2) 0.070(8) Uiso d . 1 . .
    H H11A 0.8966 0.8060 0.3674 0.084 Uiso calc . 1 . .
    H H11B 0.9113 0.7396 0.2101 0.084 Uiso calc . 1 . .
    N N12 0.7856(8) 0.7217(10) 0.2827(16) 0.062(7) Uiso d . 1 . .
    C C13 0.7513(11) 0.6468(13) 0.1858(19) 0.061(8) Uiso d . 1 . .
    C C14 0.6501(11) 0.6452(14) 0.1602(18) 0.071(9) Uiso d . 1 . .
    C C15 0.6074(12) 0.7367(12) 0.077(2) 0.074(8) Uiso d . 1 . .
    H H15 0.6425 0.7953 0.0384 0.089 Uiso calc . 1 . .
    C C16 0.5134(11) 0.7411(11) 0.051(2) 0.075(8) Uiso d . 1 . .
    H H16 0.4864 0.8028 -0.0033 0.090 Uiso calc . 1 . .
    C C17 0.4600(11) 0.6530(13) 0.106(2) 0.073(9) Uiso d . 1 . .
    H H17 0.3976 0.6540 0.0834 0.087 Uiso calc . 1 . .
    C C18 0.5002(12) 0.5633(14) 0.1936(17) 0.074(9) Uiso d . 1 . .
    H H18 0.4646 0.5067 0.2356 0.089 Uiso calc . 1 . .
    C C19 0.5943(12) 0.5595(13) 0.2180(16) 0.065(8) Uiso d . 1 . .
    Cl Cl20 0.6428(3) 0.4396(4) 0.3145(5) 0.054(2) Uiso d . 1 . .
_geom_special_details
;
All e.s.d.'s (except the e.s.d. in the dihedral angle between two l.s. planes)
are estimated using the full covariance matrix. The cell e.s.d.'s are taken
into account individually in the estimation of e.s.d.'s in distances, angles
and torsion angles; correlations between e.s.d.'s in cell parameters are only
used when they are defined by crystal symmetry. An approximate (isotropic)
treatment of cell e.s.d.'s is used for estimating e.s.d.'s involving l.s.
planes.
;
loop_
    _geom_bond_atom_site_label_1
    _geom_bond_atom_site_label_2
    _geom_bond_site_symmetry_2
    _geom_bond_distance
    _geom_bond_publ_flag
    Br1 C2 . 1.910(15) ?
    C2 C7 . 1.39(2) ?
    C2 C3 . 1.40(2) ?
    C3 C4 . 1.40(2) ?
    C3 H3 . 0.9297 ?
    C4 C5 . 1.41(2) ?
    C4 H4 . 0.9299 ?
    C5 N8 . 1.402(19) ?
    C5 C6 . 1.42(2) ?
    C6 C7 . 1.41(2) ?
    C6 C13 . 1.49(2) ?
    C7 H7 . 0.9301 ?
    N8 C9 . 1.389(19) ?
    N8 H8 . 0.8600 ?
    C9 O10 . 1.23(2) ?
    C9 C11 . 1.53(2) ?
    C11 N12 . 1.46(2) ?
    C11 H11A . 0.9704 ?
    C11 H11B . 0.9697 ?
    N12 C13 . 1.28(2) ?
    C13 C14 . 1.50(2) ?
    C14 C19 . 1.41(2) ?
    C14 C15 . 1.41(2) ?
    C15 C16 . 1.40(2) ?
    C15 H15 . 0.9299 ?
    C16 C17 . 1.39(2) ?
    C16 H16 . 0.9299 ?
    C17 C18 . 1.40(2) ?
    C17 H17 . 0.9301 ?
    C18 C19 . 1.40(3) ?
    C18 H18 . 0.9303 ?
    C19 Cl20 . 1.751(16) ?
loop_
    _geom_angle_atom_site_label_1
    _geom_angle_atom_site_label_2
    _geom_angle_atom_site_label_3
    _geom_angle_site_symmetry_1
    _geom_angle_site_symmetry_3
    _geom_angle
    _geom_angle_publ_flag
    C7 C2 C3 . . 121.6(14) ?
    C7 C2 Br1 . . 114.3(11) ?
    C3 C2 Br1 . . 124.1(12) ?
    C4 C3 C2 . . 118.1(15) ?
    C4 C3 H3 . . 120.9 ?
    C2 C3 H3 . . 121.0 ?
    C3 C4 C5 . . 121.7(15) ?
    C3 C4 H4 . . 119.2 ?
    C5 C4 H4 . . 119.2 ?
    N8 C5 C4 . . 118.1(15) ?
    N8 C5 C6 . . 122.4(15) ?
    C4 C5 C6 . . 119.3(14) ?
    C7 C6 C5 . . 118.7(15) ?
    C7 C6 C13 . . 118.3(15) ?
    C5 C6 C13 . . 123.0(14) ?
    C2 C7 C6 . . 120.6(15) ?
    C2 C7 H7 . . 119.7 ?
    C6 C7 H7 . . 119.7 ?
    C9 N8 C5 . . 128.2(13) ?
    C9 N8 H8 . . 115.9 ?
    C5 N8 H8 . . 115.9 ?
    O10 C9 N8 . . 120.5(13) ?
    O10 C9 C11 . . 123.4(13) ?
    N8 C9 C11 . . 116.1(14) ?
    N12 C11 C9 . . 111.1(13) ?
    N12 C11 H11A . . 109.4 ?
    C9 C11 H11A . . 109.4 ?
    N12 C11 H11B . . 109.4 ?
    C9 C11 H11B . . 109.4 ?
    H11A C11 H11B . . 108.0 ?
    C13 N12 C11 . . 121.6(14) ?
    N12 C13 C6 . . 125.6(14) ?
    N12 C13 C14 . . 116.8(14) ?
    C6 C13 C14 . . 117.3(14) ?
    C19 C14 C15 . . 117.4(15) ?
    C19 C14 C13 . . 124.2(14) ?
    C15 C14 C13 . . 118.4(14) ?
    C16 C15 C14 . . 121.2(15) ?
    C16 C15 H15 . . 119.4 ?
    C14 C15 H15 . . 119.4 ?
    C17 C16 C15 . . 120.0(14) ?
    C17 C16 H16 . . 120.0 ?
    C15 C16 H16 . . 120.0 ?
    C16 C17 C18 . . 120.0(15) ?
    C16 C17 H17 . . 120.0 ?
    C18 C17 H17 . . 120.0 ?
    C19 C18 C17 . . 119.4(15) ?
    C19 C18 H18 . . 120.3 ?
    C17 C18 H18 . . 120.3 ?
    C18 C19 C14 . . 121.9(14) ?
    C18 C19 Cl20 . . 118.0(12) ?
    C14 C19 Cl20 . . 120.0(13) ?
loop_
    _geom_hbond_atom_site_label_D
    _geom_hbond_atom_site_label_H
    _geom_hbond_atom_site_label_A
    _geom_hbond_site_symmetry_A
    _geom_hbond_distance_DH
    _geom_hbond_distance_HA
    _geom_hbond_distance_DA
    _geom_hbond_angle_DHA
    N8 H8 O10 3_766 0.86 2.15 2.865(16) 141
    C11 H11B O10 2_564 0.97 2.18 3.03(2) 145
data_global
_journal_date_recd_electronic     2010-08-31
_journal_date_accepted     2010-09-18
_journal_name_full     'Acta Crystallographica, Section E'
_journal_year     2010
_journal_volume     66
_journal_issue     10
_journal_page_first     o2623
_journal_page_last     o2623
_journal_paper_category     QO
_journal_coeditor_code     LH5126
_publ_contact_author_name     'Vladimir V. Chernyshev'
_publ_contact_author_address
;
      Department of Chemistry
      Moscow State University
      119991 Moscow
      Russia
;
_publ_contact_author_email     vladimir@struct.chem.msu.ru
_publ_contact_author_fax     '+ 7-495-9390898'
_publ_contact_author_phone     '+ 7-495-9393654'
_publ_section_title
;
\b-Polymorph of phenazepam: a powder study
;
loop_
    _publ_author_name
    _publ_author_address
    'Sergeev, Gleb B.'
;     Department of Chemistry
      Moscow State University
      119991 Moscow
      Russian Federation
;
    'Sergeev, Boris M.'
;     Department of Chemistry
      Moscow State University
      119991 Moscow
      Russian Federation
;
    'Morosov, Yurii N.'
;     Department of Chemistry
      Moscow State University
      119991 Moscow
      Russian Federation
;
    'Chernyshev, Vladimir V.'
;     Department of Chemistry
      Moscow State University
      119991 Moscow
      Russian Federation
;
