# Supplementary material for: β-Polymorph of phenazepam: a powder study
Source: Acta Crystallogr Sect E Struct Rep Online. 2010 Sep 25;66(Pt 10):o2623. doi: 10.1107/S1600536810037402 (PMC2983154; doi:10.1107/S1600536810037402)
Supplement: Supplementary file 2 [file e-66-o2623-Isup2.rtv]

#    August 31, 2010
# This CIF contains the laboratory powder pattern for the
#  paper of Sergeev et al. submitted to Acta Cryst. E.
#
#


data_I

_pd_block_id      beta_phenazepam

loop_
      _pd_proc_point_id                           
      _pd_proc_2theta_corrected           
      _pd_proc_intensity_net                     
      _pd_calc_intensity_net                     
      _pd_proc_ls_weight                  # x100 !

   1  5.0000   9689   9841  .0103
   2  5.0100   9722   9846  .0103
   3  5.0200   9788   9852  .0102
   4  5.0300   9775   9858  .0102
   5  5.0400   9752   9864  .0103
   6  5.0500   9737   9870  .0103
   7  5.0600   9679   9876  .0103
   8  5.0700   9696   9882  .0103
   9  5.0800   9702   9888  .0103
  10  5.0900   9732   9895  .0103
  11  5.1000   9665   9902  .0103
  12  5.1100   9675   9909  .0103
  13  5.1200   9651   9916  .0104
  14  5.1300   9735   9923  .0103
  15  5.1400   9786   9930  .0102
  16  5.1500   9731   9938  .0103
  17  5.1600   9703   9946  .0103
  18  5.1700   9717   9954  .0103
  19  5.1800   9760   9962  .0102
  20  5.1900   9964   9970  .0100
  21  5.2000   9856   9979  .0101
  22  5.2100   9960   9988  .0100
  23  5.2200   9950   9997  .0101
  24  5.2300   9933  10006  .0101
  25  5.2400   9862  10016  .0101
  26  5.2500   9840  10026  .0102
  27  5.2600   9868  10036  .0101
  28  5.2700  10003  10047  .0100
  29  5.2800  10010  10057  .0100
  30  5.2900   9907  10068  .0101
  31  5.3000   9962  10080  .0100
  32  5.3100   9921  10092  .0101
  33  5.3200  10033  10104  .0100
  34  5.3300   9993  10116  .0100
  35  5.3400  10001  10129  .0100
  36  5.3500  10016  10142  .0100
  37  5.3600  10018  10155  .0100
  38  5.3700  10002  10169  .0100
  39  5.3800   9949  10183  .0101
  40  5.3900   9983  10197  .0100
  41  5.4000  10034  10212  .0100
  42  5.4100  10124  10226  .0099
  43  5.4200  10091  10242  .0099
  44  5.4300  10185  10257  .0098
  45  5.4400  10278  10273  .0097
  46  5.4500  10259  10289  .0097
  47  5.4600  10235  10305  .0098
  48  5.4700  10163  10321  .0098
  49  5.4800  10303  10338  .0097
  50  5.4900  10401  10354  .0096
  51  5.5000  10373  10371  .0096
  52  5.5100  10320  10388  .0097
  53  5.5200  10369  10404  .0096
  54  5.5300  10387  10421  .0096
  55  5.5400  10433  10438  .0096
  56  5.5500  10289  10455  .0097
  57  5.5600  10289  10471  .0097
  58  5.5700  10360  10488  .0097
  59  5.5800  10396  10504  .0096
  60  5.5900  10292  10521  .0097
  61  5.6000  10428  10537  .0096
  62  5.6100  10494  10554  .0095
  63  5.6200  10481  10570  .0095
  64  5.6300  10518  10587  .0095
  65  5.6400  10537  10604  .0095
  66  5.6500  10617  10621  .0094
  67  5.6600  10589  10639  .0094
  68  5.6700  10641  10657  .0094
  69  5.6800  10652  10677  .0094
  70  5.6900  10675  10697  .0094
  71  5.7000  10672  10719  .0094
  72  5.7100  10790  10742  .0093
  73  5.7200  10821  10768  .0092
  74  5.7300  10855  10795  .0092
  75  5.7400  10834  10825  .0092
  76  5.7500  10907  10858  .0092
  77  5.7600  10974  10894  .0091
  78  5.7700  10976  10933  .0091
  79  5.7800  10906  10976  .0092
  80  5.7900  10850  11023  .0092
  81  5.8000  10939  11074  .0091
  82  5.8100  11061  11129  .0090
  83  5.8200  11085  11188  .0090
  84  5.8300  11207  11251  .0089
  85  5.8400  11168  11317  .0090
  86  5.8500  11088  11386  .0090
  87  5.8600  11265  11457  .0089
  88  5.8700  11217  11530  .0089
  89  5.8800  11409  11602  .0088
  90  5.8900  11522  11674  .0087
  91  5.9000  11597  11743  .0086
  92  5.9100  11782  11809  .0085
  93  5.9200  11921  11868  .0084
  94  5.9300  12065  11921  .0083
  95  5.9400  12280  11965  .0081
  96  5.9500  12357  11999  .0081
  97  5.9600  12342  12023  .0081
  98  5.9700  12359  12035  .0081
  99  5.9800  12378  12025  .0081
 100  5.9900  12422  11955  .0081
 101  6.0000  12240  11830  .0082
 102  6.0100  12199  11671  .0082
 103  6.0200  11947  11495  .0084
 104  6.0300  11755  11318  .0085
 105  6.0400  11582  11150  .0086
 106  6.0500  11363  10998  .0088
 107  6.0600  11133  10863  .0090
 108  6.0700  10898  10744  .0092
 109  6.0800  10679  10642  .0094
 110  6.0900  10555  10553  .0095
 111  6.1000  10436  10476  .0096
 112  6.1100  10310  10410  .0097
 113  6.1200  10279  10352  .0097
 114  6.1300  10109  10301  .0099
 115  6.1400  10108  10256  .0099
 116  6.1500  10120  10216  .0099
 117  6.1600  10064  10181  .0099
 118  6.1700  10090  10149  .0099
 119  6.1800   9961  10122  .0100
 120  6.1900   9874  10097  .0101
 121  6.2000   9902  10074  .0101
 122  6.2100   9954  10055  .0100
 123  6.2200   9907  10037  .0101
 124  6.2300   9909  10021  .0101
 125  6.2400   9971  10006  .0100
 126  6.2500   9860   9993  .0101
 127  6.2600   9889   9981  .0101
 128  6.2700   9904   9971  .0101
 129  6.2800   9757   9961  .0102
 130  6.2900   9772   9952  .0102
 131  6.3000   9817   9944  .0102
 132  6.3100   9754   9937  .0103
 133  6.3200   9826   9930  .0102
 134  6.3300   9887   9924  .0101
 135  6.3400   9836   9919  .0102
 136  6.3500   9839   9914  .0102
 137  6.3600   9806   9909  .0102
 138  6.3700   9913   9905  .0101
 139  6.3800   9885   9901  .0101
 140  6.3900   9678   9897  .0103
 141  6.4000   9730   9894  .0103
 142  6.4100   9700   9891  .0103
 143  6.4200   9753   9888  .0103
 144  6.4300   9800   9886  .0102
 145  6.4400   9883   9883  .0101
 146  6.4500   9841   9881  .0102
 147  6.4600   9820   9879  .0102
 148  6.4700   9839   9877  .0102
 149  6.4800   9815   9875  .0102
 150  6.4900   9827   9874  .0102
 151  6.5000   9796   9872  .0102
 152  6.5100   9906   9871  .0101
 153  6.5200   9897   9870  .0101
 154  6.5300   9826   9868  .0102
 155  6.5400   9900   9867  .0101
 156  6.5500   9791   9866  .0102
 157  6.5600   9901   9866  .0101
 158  6.5700   9852   9865  .0102
 159  6.5800   9854   9864  .0101
 160  6.5900   9896   9863  .0101
 161  6.6000   9922   9863  .0101
 162  6.6100   9936   9862  .0101
 163  6.6200   9883   9862  .0101
 164  6.6300   9954   9861  .0100
 165  6.6400   9856   9861  .0101
 166  6.6500   9821   9860  .0102
 167  6.6600   9823   9860  .0102
 168  6.6700   9949   9860  .0101
 169  6.6800   9852   9859  .0102
 170  6.6900   9807   9859  .0102
 171  6.7000   9898   9859  .0101
 172  6.7100   9882   9859  .0101
 173  6.7200   9838   9859  .0102
 174  6.7300   9902   9858  .0101
 175  6.7400   9868   9858  .0101
 176  6.7500   9916   9858  .0101
 177  6.7600   9953   9858  .0100
 178  6.7700   9970   9858  .0100
 179  6.7800   9991   9858  .0100
 180  6.7900   9906   9858  .0101
 181  6.8000   9939   9858  .0101
 182  6.8100  10030   9858  .0100
 183  6.8200   9959   9858  .0100
 184  6.8300   9945   9858  .0101
 185  6.8400   9921   9859  .0101
 186  6.8500   9828   9859  .0102
 187  6.8600   9859   9859  .0101
 188  6.8700   9915   9859  .0101
 189  6.8800   9940   9859  .0101
 190  6.8900   9851   9859  .0102
 191  6.9000   9895   9859  .0101
 192  6.9100   9888   9859  .0101
 193  6.9200   9909   9860  .0101
 194  6.9300   9888   9860  .0101
 195  6.9400   9954   9860  .0100
 196  6.9500   9934   9860  .0101
 197  6.9600  10000   9860  .0100
 198  6.9700   9917   9861  .0101
 199  6.9800   9909   9861  .0101
 200  6.9900   9840   9861  .0102
 201  7.0000   9871   9861  .0101
 202  7.0100   9959   9861  .0100
 203  7.0200   9870   9862  .0101
 204  7.0300   9909   9862  .0101
 205  7.0400  10032   9862  .0100
 206  7.0500   9905   9862  .0101
 207  7.0600   9849   9863  .0102
 208  7.0700   9894   9863  .0101
 209  7.0800   9836   9863  .0102
 210  7.0900   9885   9863  .0101
 211  7.1000   9944   9863  .0101
 212  7.1100   9962   9864  .0100
 213  7.1200  10049   9864  .0100
 214  7.1300  10125   9864  .0099
 215  7.1400  10092   9864  .0099
 216  7.1500  10013   9865  .0100
 217  7.1600   9993   9865  .0100
 218  7.1700   9945   9865  .0101
 219  7.1800   9903   9866  .0101
 220  7.1900   9974   9866  .0100
 221  7.2000   9936   9866  .0101
 222  7.2100  10033   9866  .0100
 223  7.2200  10065   9867  .0099
 224  7.2300  10004   9867  .0100
 225  7.2400  10106   9867  .0099
 226  7.2500  10055   9867  .0099
 227  7.2600  10079   9868  .0099
 228  7.2700  10017   9868  .0100
 229  7.2800   9952   9868  .0100
 230  7.2900   9972   9868  .0100
 231  7.3000  10079   9869  .0099
 232  7.3100  10098   9869  .0099
 233  7.3200  10000   9869  .0100
 234  7.3300   9997   9869  .0100
 235  7.3400   9874   9870  .0101
 236  7.3500   9812   9870  .0102
 237  7.3600   9992   9870  .0100
 238  7.3700  10032   9870  .0100
 239  7.3800   9980   9871  .0100
 240  7.3900   9946   9871  .0101
 241  7.4000  10079   9871  .0099
 242  7.4100  10137   9871  .0099
 243  7.4200  10103   9872  .0099
 244  7.4300  10072   9872  .0099
 245  7.4400   9935   9872  .0101
 246  7.4500   9949   9872  .0101
 247  7.4600  10012   9872  .0100
 248  7.4700  10078   9873  .0099
 249  7.4800  10074   9873  .0099
 250  7.4900   9996   9873  .0100
 251  7.5000   9945   9873  .0101
 252  7.5100   9955   9874  .0100
 253  7.5200   9989   9874  .0100
 254  7.5300  10057   9874  .0099
 255  7.5400   9896   9874  .0101
 256  7.5500   9996   9874  .0100
 257  7.5600   9935   9875  .0101
 258  7.5700   9935   9875  .0101
 259  7.5800   9882   9875  .0101
 260  7.5900   9993   9875  .0100
 261  7.6000   9917   9875  .0101
 262  7.6100   9929   9879  .0101
 263  7.6200   9930   9879  .0101
 264  7.6300  10014   9879  .0100
 265  7.6400   9994   9879  .0100
 266  7.6500   9894   9879  .0101
 267  7.6600   9893   9880  .0101
 268  7.6700   9947   9880  .0101
 269  7.6800   9970   9880  .0100
 270  7.6900   9886   9880  .0101
 271  7.7000   9889   9881  .0101
 272  7.7100   9962   9881  .0100
 273  7.7200   9916   9881  .0101
 274  7.7300   9908   9881  .0101
 275  7.7400   9877   9881  .0101
 276  7.7500   9936   9882  .0101
 277  7.7600  10007   9882  .0100
 278  7.7700   9967   9882  .0100
 279  7.7800   9996   9882  .0100
 280  7.7900  10077   9882  .0099
 281  7.8000  10110   9882  .0099
 282  7.8100  10021   9883  .0100
 283  7.8200  10055   9883  .0099
 284  7.8300  10036   9883  .0100
 285  7.8400   9992   9883  .0100
 286  7.8500   9947   9883  .0101
 287  7.8600  10047   9884  .0100
 288  7.8700   9973   9884  .0100
 289  7.8800   9947   9884  .0101
 290  7.8900   9976   9884  .0100
 291  7.9000   9975   9884  .0100
 292  7.9100   9978   9884  .0100
 293  7.9200   9900   9884  .0101
 294  7.9300   9939   9885  .0101
 295  7.9400   9860   9885  .0101
 296  7.9500   9911   9885  .0101
 297  7.9600  10017   9885  .0100
 298  7.9700   9914   9885  .0101
 299  7.9800  10001   9885  .0100
 300  7.9900  10036   9886  .0100
 301  8.0000  10023   9886  .0100
 302  8.0100  10003   9886  .0100
 303  8.0200   9931   9886  .0101
 304  8.0300   9924   9886  .0101
 305  8.0400   9998   9886  .0100
 306  8.0500   9958   9886  .0100
 307  8.0600   9980   9886  .0100
 308  8.0700   9979   9883  .0100
 309  8.0800  10091   9883  .0099
 310  8.0900   9957   9883  .0100
 311  8.1000   9975   9883  .0100
 312  8.1100  10079   9883  .0099
 313  8.1200  10042   9884  .0100
 314  8.1300   9971   9884  .0100
 315  8.1400  10013   9884  .0100
 316  8.1500  10004   9884  .0100
 317  8.1600   9969   9884  .0100
 318  8.1700   9961   9884  .0100
 319  8.1800   9933   9885  .0101
 320  8.1900  10030   9885  .0100
 321  8.2000   9984   9885  .0100
 322  8.2100   9879   9885  .0101
 323  8.2200   9998   9885  .0100
 324  8.2300  10043   9885  .0100
 325  8.2400  10013   9885  .0100
 326  8.2500  10040   9885  .0100
 327  8.2600  10031   9886  .0100
 328  8.2700   9959   9886  .0100
 329  8.2800   9975   9886  .0100
 330  8.2900  10029   9886  .0100
 331  8.3000   9921   9886  .0101
 332  8.3100   9973   9886  .0100
 333  8.3200   9935   9886  .0101
 334  8.3300  10028   9886  .0100
 335  8.3400   9980   9887  .0100
 336  8.3500   9931   9887  .0101
 337  8.3600   9955   9887  .0100
 338  8.3700   9938   9887  .0101
 339  8.3800   9860   9887  .0101
 340  8.3900   9999   9887  .0100
 341  8.4000  10026   9887  .0100
 342  8.4100  10002   9887  .0100
 343  8.4200   9990   9887  .0100
 344  8.4300  10028   9888  .0100
 345  8.4400  10005   9888  .0100
 346  8.4500  10038   9888  .0100
 347  8.4600   9966   9888  .0100
 348  8.4700   9933   9888  .0101
 349  8.4800   9937   9888  .0101
 350  8.4900   9873   9888  .0101
 351  8.5000   9880   9888  .0101
 352  8.5100   9869   9889  .0101
 353  8.5200   9994   9889  .0100
 354  8.5300   9955   9889  .0100
 355  8.5400   9930   9889  .0101
 356  8.5500   9931   9889  .0101
 357  8.5600   9979   9889  .0100
 358  8.5700   9928   9889  .0101
 359  8.5800   9924   9889  .0101
 360  8.5900  10025   9890  .0100
 361  8.6000  10048   9890  .0100
 362  8.6100   9949   9890  .0101
 363  8.6200   9947   9890  .0101
 364  8.6300   9935   9890  .0101
 365  8.6400   9955   9890  .0100
 366  8.6500  10020   9890  .0100
 367  8.6600  10036   9890  .0100
 368  8.6700  10093   9891  .0099
 369  8.6800   9978   9891  .0100
 370  8.6900   9916   9891  .0101
 371  8.7000   9866   9891  .0101
 372  8.7100   9914   9891  .0101
 373  8.7200   9926   9891  .0101
 374  8.7300   9964   9892  .0100
 375  8.7400   9937   9892  .0101
 376  8.7500   9814   9892  .0102
 377  8.7600   9888   9892  .0101
 378  8.7700   9921   9898  .0101
 379  8.7800   9945   9898  .0101
 380  8.7900  10019   9898  .0100
 381  8.8000   9916   9899  .0101
 382  8.8100   9973   9899  .0100
 383  8.8200   9961   9899  .0100
 384  8.8300   9934   9899  .0101
 385  8.8400   9987   9900  .0100
 386  8.8500   9991   9900  .0100
 387  8.8600   9883   9901  .0101
 388  8.8700   9980   9901  .0100
 389  8.8800   9926   9901  .0101
 390  8.8900  10024   9902  .0100
 391  8.9000   9973   9902  .0100
 392  8.9100   9899   9903  .0101
 393  8.9200   9906   9903  .0101
 394  8.9300   9974   9903  .0100
 395  8.9400   9984   9904  .0100
 396  8.9500   9958   9905  .0100
 397  8.9600   9999   9905  .0100
 398  8.9700   9951   9906  .0100
 399  8.9800   9951   9906  .0100
 400  8.9900  10037   9907  .0100
 401  9.0000   9978   9907  .0100
 402  9.0100   9981   9908  .0100
 403  9.0200   9959   9909  .0100
 404  9.0300  10021   9910  .0100
 405  9.0400   9932   9910  .0101
 406  9.0500   9966   9911  .0100
 407  9.0600   9991   9912  .0100
 408  9.0700   9975   9913  .0100
 409  9.0800   9891   9914  .0101
 410  9.0900   9989   9915  .0100
 411  9.1000   9989   9916  .0100
 412  9.1100  10047   9917  .0100
 413  9.1200   9861   9918  .0101
 414  9.1300   9882   9919  .0101
 415  9.1400   9950   9920  .0101
 416  9.1500   9959   9921  .0100
 417  9.1600   9991   9923  .0100
 418  9.1700  10027   9924  .0100
 419  9.1800   9865   9925  .0101
 420  9.1900   9846   9927  .0102
 421  9.2000   9832   9928  .0102
 422  9.2100   9911   9930  .0101
 423  9.2200  10000   9931  .0100
 424  9.2300  10045   9933  .0100
 425  9.2400   9944   9935  .0101
 426  9.2500   9985   9936  .0100
 427  9.2600  10056   9938  .0099
 428  9.2700   9943   9940  .0101
 429  9.2800  10030   9942  .0100
 430  9.2900   9992   9944  .0100
 431  9.3000  10097   9947  .0099
 432  9.3100  10036   9949  .0100
 433  9.3200  10000   9952  .0100
 434  9.3300   9905   9954  .0101
 435  9.3400   9950   9957  .0101
 436  9.3500  10016   9960  .0100
 437  9.3600  10001   9963  .0100
 438  9.3700   9950   9966  .0101
 439  9.3800   9939   9970  .0101
 440  9.3900  10074   9973  .0099
 441  9.4000  10097   9977  .0099
 442  9.4100  10025   9981  .0100
 443  9.4200  10043   9986  .0100
 444  9.4300  10051   9991  .0099
 445  9.4400   9974   9996  .0100
 446  9.4500  10029  10001  .0100
 447  9.4600  10031  10007  .0100
 448  9.4700  10065  10013  .0099
 449  9.4800  10045  10020  .0100
 450  9.4900  10076  10026  .0099
 451  9.5000  10098  10034  .0099
 452  9.5100  10004  10041  .0100
 453  9.5200  10110  10049  .0099
 454  9.5300   9983  10056  .0100
 455  9.5400   9922  10064  .0101
 456  9.5500   9948  10072  .0101
 457  9.5600  10036  10080  .0100
 458  9.5700   9827  10087  .0102
 459  9.5800   9873  10094  .0101
 460  9.5900   9938  10100  .0101
 461  9.6000   9893  10106  .0101
 462  9.6100  10043  10110  .0100
 463  9.6200  10097  10114  .0099
 464  9.6300   9992  10116  .0100
 465  9.6400  10003  10117  .0100
 466  9.6500  10012  10117  .0100
 467  9.6600  10021  10111  .0100
 468  9.6700   9972  10101  .0100
 469  9.6800  10055  10087  .0099
 470  9.6900  10044  10072  .0100
 471  9.7000  10041  10055  .0100
 472  9.7100  10108  10038  .0099
 473  9.7200  10039  10022  .0100
 474  9.7300  10120  10006  .0099
 475  9.7400  10075   9991  .0099
 476  9.7500  10070   9978  .0099
 477  9.7600   9945   9966  .0101
 478  9.7700   9994   9956  .0100
 479  9.7800   9989   9948  .0100
 480  9.7900   9914   9940  .0101
 481  9.8000   9966   9933  .0100
 482  9.8100   9990   9927  .0100
 483  9.8200   9978   9922  .0100
 484  9.8300  10063   9918  .0099
 485  9.8400  10071   9914  .0099
 486  9.8500  10032   9911  .0100
 487  9.8600   9998   9909  .0100
 488  9.8700  10056   9907  .0099
 489  9.8800   9981   9905  .0100
 490  9.8900  10047   9904  .0100
 491  9.9000  10080   9902  .0099
 492  9.9100  10084   9901  .0099
 493  9.9200  10043   9901  .0100
 494  9.9300  10120   9900  .0099
 495  9.9400  10060   9900  .0099
 496  9.9500   9989   9985  .0100
 497  9.9600  10060   9985  .0099
 498  9.9700  10125   9986  .0099
 499  9.9800  10133   9987  .0099
 500  9.9900  10001   9988  .0100
 501 10.0000   9964   9990  .0100
 502 10.0100   9971   9991  .0100
 503 10.0200  10041   9993  .0100
 504 10.0300   9975   9994  .0100
 505 10.0400  10014   9996  .0100
 506 10.0500   9984   9998  .0100
 507 10.0600  10027  10000  .0100
 508 10.0700  10018  10003  .0100
 509 10.0800  10033  10005  .0100
 510 10.0900  10078  10007  .0099
 511 10.1000   9962  10010  .0100
 512 10.1100  10008  10013  .0100
 513 10.1200   9972  10016  .0100
 514 10.1300  10080  10019  .0099
 515 10.1400  10099  10023  .0099
 516 10.1500   9990  10026  .0100
 517 10.1600  10030  10030  .0100
 518 10.1700  10089  10035  .0099
 519 10.1800  10038  10039  .0100
 520 10.1900  10169  10044  .0098
 521 10.2000  10123  10049  .0099
 522 10.2100  10059  10054  .0099
 523 10.2200  10025  10060  .0100
 524 10.2300  10122  10066  .0099
 525 10.2400  10004  10072  .0100
 526 10.2500  10095  10079  .0099
 527 10.2600  10116  10086  .0099
 528 10.2700  10104  10094  .0099
 529 10.2800  10071  10102  .0099
 530 10.2900  10154  10111  .0098
 531 10.3000  10276  10121  .0097
 532 10.3100  10232  10131  .0098
 533 10.3200  10324  10142  .0097
 534 10.3300  10393  10153  .0096
 535 10.3400  10396  10166  .0096
 536 10.3500  10328  10179  .0097
 537 10.3600  10318  10193  .0097
 538 10.3700  10365  10209  .0096
 539 10.3800  10376  10225  .0096
 540 10.3900  10353  10243  .0097
 541 10.4000  10278  10263  .0097
 542 10.4100  10301  10284  .0097
 543 10.4200  10340  10306  .0097
 544 10.4300  10372  10330  .0096
 545 10.4400  10388  10356  .0096
 546 10.4500  10353  10384  .0097
 547 10.4600  10328  10414  .0097
 548 10.4700  10383  10446  .0096
 549 10.4800  10316  10479  .0097
 550 10.4900  10410  10514  .0096
 551 10.5000  10470  10550  .0096
 552 10.5100  10539  10587  .0095
 553 10.5200  10578  10625  .0095
 554 10.5300  10776  10663  .0093
 555 10.5400  10907  10701  .0092
 556 10.5500  10828  10737  .0092
 557 10.5600  10829  10772  .0092
 558 10.5700  10918  10803  .0092
 559 10.5800  11023  10829  .0091
 560 10.5900  11102  10851  .0090
 561 10.6000  10997  10867  .0091
 562 10.6100  10974  10876  .0091
 563 10.6200  11123  10878  .0090
 564 10.6300  11211  10868  .0089
 565 10.6400  11115  10847  .0090
 566 10.6500  10876  10815  .0092
 567 10.6600  10765  10776  .0093
 568 10.6700  10623  10732  .0094
 569 10.6800  10374  10684  .0096
 570 10.6900  10262  10635  .0097
 571 10.7000  10216  10586  .0098
 572 10.7100  10170  10539  .0098
 573 10.7200  10194  10493  .0098
 574 10.7300  10102  10450  .0099
 575 10.7400  10055  10411  .0099
 576 10.7500  10034  10374  .0100
 577 10.7600  10117  10342  .0099
 578 10.7700  10019  10313  .0100
 579 10.7800   9984  10287  .0100
 580 10.7900   9965  10265  .0100
 581 10.8000   9966  10245  .0100
 582 10.8100  10058  10229  .0099
 583 10.8200   9996  10215  .0100
 584 10.8300   9928  10204  .0101
 585 10.8400  10041  10195  .0100
 586 10.8500  10096  10188  .0099
 587 10.8600  10056  10182  .0099
 588 10.8700   9957  10178  .0100
 589 10.8800  10017  10175  .0100
 590 10.8900   9966  10173  .0100
 591 10.9000   9890  10174  .0101
 592 10.9100   9946  10174  .0101
 593 10.9200   9896  10175  .0101
 594 10.9300   9962  10176  .0100
 595 10.9400   9951  10178  .0100
 596 10.9500  10008  10181  .0100
 597 10.9600  10081  10185  .0099
 598 10.9700   9994  10189  .0100
 599 10.9800   9980  10193  .0100
 600 10.9900  10009  10197  .0100
 601 11.0000  10148  10202  .0099
 602 11.0100  10201  10207  .0098
 603 11.0200  10243  10212  .0098
 604 11.0300  10298  10218  .0097
 605 11.0400  10321  10224  .0097
 606 11.0500  10169  10231  .0098
 607 11.0600  10130  10238  .0099
 608 11.0700  10304  10245  .0097
 609 11.0800  10220  10253  .0098
 610 11.0900  10265  10261  .0097
 611 11.1000  10252  10269  .0098
 612 11.1100  10226  10278  .0098
 613 11.1200  10233  10287  .0098
 614 11.1300  10264  10297  .0097
 615 11.1400  10317  10307  .0097
 616 11.1500  10333  10317  .0097
 617 11.1600  10343  10329  .0097
 618 11.1700  10262  10340  .0097
 619 11.1800  10315  10352  .0097
 620 11.1900  10318  10365  .0097
 621 11.2000  10364  10378  .0096
 622 11.2100  10439  10392  .0096
 623 11.2200  10472  10406  .0095
 624 11.2300  10543  10421  .0095
 625 11.2400  10489  10437  .0095
 626 11.2500  10523  10453  .0095
 627 11.2600  10519  10470  .0095
 628 11.2700  10572  10488  .0095
 629 11.2800  10581  10507  .0095
 630 11.2900  10689  10527  .0094
 631 11.3000  10640  10547  .0094
 632 11.3100  10623  10569  .0094
 633 11.3200  10688  10592  .0094
 634 11.3300  10754  10616  .0093
 635 11.3400  10735  10641  .0093
 636 11.3500  10788  10667  .0093
 637 11.3600  10793  10694  .0093
 638 11.3700  10877  10723  .0092
 639 11.3800  10828  10754  .0092
 640 11.3900  10994  10786  .0091
 641 11.4000  10939  10819  .0091
 642 11.4100  10967  10854  .0091
 643 11.4200  11071  10892  .0090
 644 11.4300  11140  10931  .0090
 645 11.4400  11204  10972  .0089
 646 11.4500  11154  11015  .0090
 647 11.4600  11133  11060  .0090
 648 11.4700  11271  11108  .0089
 649 11.4800  11349  11158  .0088
 650 11.4900  11444  11210  .0087
 651 11.5000  11421  11265  .0088
 652 11.5100  11492  11322  .0087
 653 11.5200  11565  11383  .0086
 654 11.5300  11591  11445  .0086
 655 11.5400  11624  11511  .0086
 656 11.5500  11675  11578  .0086
 657 11.5600  11850  11649  .0084
 658 11.5700  11918  11722  .0084
 659 11.5800  11884  11797  .0084
 660 11.5900  12117  11874  .0083
 661 11.6000  12155  11953  .0082
 662 11.6100  12244  12035  .0082
 663 11.6200  12327  12119  .0081
 664 11.6300  12394  12205  .0081
 665 11.6400  12487  12292  .0080
 666 11.6500  12644  12381  .0079
 667 11.6600  12738  12472  .0079
 668 11.6700  12792  12567  .0078
 669 11.6800  12873  12665  .0078
 670 11.6900  12933  12769  .0077
 671 11.7000  13141  12879  .0076
 672 11.7100  13263  12998  .0075
 673 11.7200  13339  13125  .0075
 674 11.7300  13392  13261  .0075
 675 11.7400  13664  13408  .0073
 676 11.7500  13685  13567  .0073
 677 11.7600  13774  13737  .0073
 678 11.7700  13900  13919  .0072
 679 11.7800  14103  14114  .0071
 680 11.7900  14290  14322  .0070
 681 11.8000  14402  14543  .0069
 682 11.8100  14559  14777  .0069
 683 11.8200  15064  15023  .0066
 684 11.8300  15242  15279  .0066
 685 11.8400  15423  15545  .0065
 686 11.8500  15656  15818  .0064
 687 11.8600  15849  16095  .0063
 688 11.8700  16113  16374  .0062
 689 11.8800  16557  16650  .0060
 690 11.8900  16833  16918  .0059
 691 11.9000  17188  17174  .0058
 692 11.9100  17502  17411  .0057
 693 11.9200  17749  17624  .0056
 694 11.9300  18086  17807  .0055
 695 11.9400  18256  17955  .0055
 696 11.9500  18245  18072  .0055
 697 11.9600  18283  18136  .0055
 698 11.9700  18324  18156  .0055
 699 11.9800  17996  18068  .0056
 700 11.9900  17854  17832  .0056
 701 12.0000  17531  17471  .0057
 702 12.0100  17085  17015  .0059
 703 12.0200  16513  16495  .0061
 704 12.0300  15961  15943  .0063
 705 12.0400  15536  15382  .0064
 706 12.0500  14786  14831  .0068
 707 12.0600  14050  14304  .0071
 708 12.0700  13544  13810  .0074
 709 12.0800  13149  13354  .0076
 710 12.0900  12647  12938  .0079
 711 12.1000  12400  12565  .0081
 712 12.1100  12060  12233  .0083
 713 12.1200  11783  11940  .0085
 714 12.1300  11529  11684  .0087
 715 12.1400  11122  11461  .0090
 716 12.1500  10979  11269  .0091
 717 12.1600  10856  11104  .0092
 718 12.1700  10643  10965  .0094
 719 12.1800  10599  10844  .0094
 720 12.1900  10473  10741  .0095
 721 12.2000  10408  10652  .0096
 722 12.2100  10267  10576  .0097
 723 12.2200  10217  10510  .0098
 724 12.2300  10128  10452  .0099
 725 12.2400  10110  10402  .0099
 726 12.2500  10024  10358  .0100
 727 12.2600  10100  10319  .0099
 728 12.2700   9930  10284  .0101
 729 12.2800   9983  10252  .0100
 730 12.2900  10009  10224  .0100
 731 12.3000   9957  10198  .0100
 732 12.3100   9998  10174  .0100
 733 12.3200   9960  10153  .0100
 734 12.3300   9929  10133  .0101
 735 12.3400   9894  10115  .0101
 736 12.3500   9810  10099  .0102
 737 12.3600   9931  10084  .0101
 738 12.3700   9956  10070  .0100
 739 12.3800   9855  10057  .0101
 740 12.3900   9834  10046  .0102
 741 12.4000   9786  10035  .0102
 742 12.4100   9869  10026  .0101
 743 12.4200   9950  10017  .0101
 744 12.4300   9937  10010  .0101
 745 12.4400   9947  10003  .0101
 746 12.4500   9916   9997  .0101
 747 12.4600   9947   9991  .0101
 748 12.4700   9974   9985  .0100
 749 12.4800   9784   9982  .0102
 750 12.4900   9954   9979  .0100
 751 12.5000   9950   9977  .0101
 752 12.5100   9925   9975  .0101
 753 12.5200   9917   9975  .0101
 754 12.5300   9881   9975  .0101
 755 12.5400   9900   9976  .0101
 756 12.5500   9866   9978  .0101
 757 12.5600   9910   9980  .0101
 758 12.5700   9940   9984  .0101
 759 12.5800   9904   9988  .0101
 760 12.5900   9883   9992  .0101
 761 12.6000   9847   9998  .0102
 762 12.6100   9891  10004  .0101
 763 12.6200   9937  10011  .0101
 764 12.6300   9919  10018  .0101
 765 12.6400   9799  10026  .0102
 766 12.6500   9864  10035  .0101
 767 12.6600   9945  10044  .0101
 768 12.6700   9952  10053  .0100
 769 12.6800   9908  10063  .0101
 770 12.6900   9935  10072  .0101
 771 12.7000   9982  10082  .0100
 772 12.7100  10044  10091  .0100
 773 12.7200  10023  10101  .0100
 774 12.7300  10017  10110  .0100
 775 12.7400  10072  10119  .0099
 776 12.7500  10046  10128  .0100
 777 12.7600  10084  10136  .0099
 778 12.7700  10141  10144  .0099
 779 12.7800  10153  10150  .0098
 780 12.7900  10116  10155  .0099
 781 12.8000  10107  10158  .0099
 782 12.8100  10290  10160  .0097
 783 12.8200  10237  10158  .0098
 784 12.8300  10180  10153  .0098
 785 12.8400  10205  10145  .0098
 786 12.8500  10212  10135  .0098
 787 12.8600  10222  10122  .0098
 788 12.8700  10188  10108  .0098
 789 12.8800  10040  10093  .0100
 790 12.8900  10051  10077  .0099
 791 12.9000  10048  10061  .0100
 792 12.9100  10041  10045  .0100
 793 12.9200   9996  10027  .0100
 794 12.9300   9954  10007  .0100
 795 12.9400   9900   9987  .0101
 796 12.9500   9886   9965  .0101
 797 12.9600   9889   9944  .0101
 798 12.9700   9856   9922  .0101
 799 12.9800   9879   9902  .0101
 800 12.9900   9824   9883  .0102
 801 13.0000   9793   9866  .0102
 802 13.0100   9840   9849  .0102
 803 13.0200   9785   9835  .0102
 804 13.0300   9824   9821  .0102
 805 13.0400   9790   9810  .0102
 806 13.0500   9689   9799  .0103
 807 13.0600   9662   9790  .0103
 808 13.0700   9609   9782  .0104
 809 13.0800   9432   9775  .0106
 810 13.0900   9384   9768  .0107
 811 13.1000   9495   9763  .0105
 812 13.1100   9614   9758  .0104
 813 13.1200   9590   9754  .0104
 814 13.1300   9592   9751  .0104
 815 13.1400   9593   9748  .0104
 816 13.1500   9556   9745  .0105
 817 13.1600   9554   9743  .0105
 818 13.1700   9544   9806  .0105
 819 13.1800   9445   9805  .0106
 820 13.1900   9601   9805  .0104
 821 13.2000   9584   9804  .0104
 822 13.2100   9641   9804  .0104
 823 13.2200   9639   9803  .0104
 824 13.2300   9663   9803  .0103
 825 13.2400   9740   9804  .0103
 826 13.2500   9606   9804  .0104
 827 13.2600   9602   9805  .0104
 828 13.2700   9598   9805  .0104
 829 13.2800   9639   9806  .0104
 830 13.2900   9548   9807  .0105
 831 13.3000   9499   9810  .0105
 832 13.3100   9537   9811  .0105
 833 13.3200   9619   9813  .0104
 834 13.3300   9595   9815  .0104
 835 13.3400   9550   9816  .0105
 836 13.3500   9533   9819  .0105
 837 13.3600   9593   9821  .0104
 838 13.3700   9506   9823  .0105
 839 13.3800   9464   9826  .0106
 840 13.3900   9599   9829  .0104
 841 13.4000   9559   9832  .0105
 842 13.4100   9634   9835  .0104
 843 13.4200   9631   9838  .0104
 844 13.4300   9617   9842  .0104
 845 13.4400   9621   9846  .0104
 846 13.4500   9607   9850  .0104
 847 13.4600   9575   9855  .0104
 848 13.4700   9572   9860  .0104
 849 13.4800   9666   9865  .0103
 850 13.4900   9775   9869  .0102
 851 13.5000   9735   9875  .0103
 852 13.5100   9722   9881  .0103
 853 13.5200   9687   9888  .0103
 854 13.5300   9741   9895  .0103
 855 13.5400   9784   9902  .0102
 856 13.5500   9827   9909  .0102
 857 13.5600   9804   9918  .0102
 858 13.5700   9838   9926  .0102
 859 13.5800   9882   9936  .0101
 860 13.5900   9964   9945  .0100
 861 13.6000   9954   9956  .0100
 862 13.6100   9814   9967  .0102
 863 13.6200   9895   9979  .0101
 864 13.6300   9971   9991  .0100
 865 13.6400   9955  10004  .0100
 866 13.6500   9926  10018  .0101
 867 13.6600   9967  10033  .0100
 868 13.6700   9894  10049  .0101
 869 13.6800   9919  10066  .0101
 870 13.6900   9981  10085  .0100
 871 13.7000  10033  10104  .0100
 872 13.7100  10048  10124  .0100
 873 13.7200   9987  10146  .0100
 874 13.7300  10122  10170  .0099
 875 13.7400  10028  10194  .0100
 876 13.7500  10031  10221  .0100
 877 13.7600  10274  10248  .0097
 878 13.7700  10263  10278  .0097
 879 13.7800  10267  10309  .0097
 880 13.7900  10389  10341  .0096
 881 13.8000  10432  10375  .0096
 882 13.8100  10549  10411  .0095
 883 13.8200  10607  10448  .0094
 884 13.8300  10613  10485  .0094
 885 13.8400  10659  10524  .0094
 886 13.8500  10548  10562  .0095
 887 13.8600  10679  10601  .0094
 888 13.8700  10798  10638  .0093
 889 13.8800  10873  10675  .0092
 890 13.8900  10843  10709  .0092
 891 13.9000  10929  10741  .0091
 892 13.9100  11044  10769  .0091
 893 13.9200  11005  10793  .0091
 894 13.9300  11022  10812  .0091
 895 13.9400  10999  10826  .0091
 896 13.9500  10958  10835  .0091
 897 13.9600  10988  10832  .0091
 898 13.9700  11007  10812  .0091
 899 13.9800  11125  10779  .0090
 900 13.9900  10961  10735  .0091
 901 14.0000  10819  10672  .0092
 902 14.0100  10739  10618  .0093
 903 14.0200  10576  10563  .0095
 904 14.0300  10507  10509  .0095
 905 14.0400  10428  10457  .0096
 906 14.0500  10415  10410  .0096
 907 14.0600  10296  10366  .0097
 908 14.0700  10213  10328  .0098
 909 14.0800  10120  10294  .0099
 910 14.0900  10097  10264  .0099
 911 14.1000   9965  10239  .0100
 912 14.1100   9856  10219  .0101
 913 14.1200   9782  10201  .0102
 914 14.1300   9761  10187  .0102
 915 14.1400   9872  10175  .0101
 916 14.1500   9812  10165  .0102
 917 14.1600   9677  10156  .0103
 918 14.1700   9767  10148  .0102
 919 14.1800   9756  10141  .0103
 920 14.1900   9728  10132  .0103
 921 14.2000   9691  10120  .0103
 922 14.2100   9734  10107  .0103
 923 14.2200   9716  10092  .0103
 924 14.2300   9743  10078  .0103
 925 14.2400   9738  10063  .0103
 926 14.2500   9691  10049  .0103
 927 14.2600   9824  10036  .0102
 928 14.2700   9774  10025  .0102
 929 14.2800   9683  10015  .0103
 930 14.2900   9756  10007  .0103
 931 14.3000   9799  10000  .0102
 932 14.3100   9754   9995  .0103
 933 14.3200   9721   9996  .0103
 934 14.3300   9734   9994  .0103
 935 14.3400   9745   9994  .0103
 936 14.3500   9777   9995  .0102
 937 14.3600   9763   9997  .0102
 938 14.3700   9885  10001  .0101
 939 14.3800   9767  10005  .0102
 940 14.3900   9697  10011  .0103
 941 14.4000   9882  10018  .0101
 942 14.4100   9851  10026  .0102
 943 14.4200   9891  10035  .0101
 944 14.4300   9971  10044  .0100
 945 14.4400   9971  10054  .0100
 946 14.4500   9955  10065  .0100
 947 14.4600  10026  10077  .0100
 948 14.4700  10029  10089  .0100
 949 14.4800   9989  10102  .0100
 950 14.4900  10087  10116  .0099
 951 14.5000  10149  10130  .0099
 952 14.5100  10194  10145  .0098
 953 14.5200  10125  10160  .0099
 954 14.5300  10200  10176  .0098
 955 14.5400  10095  10192  .0099
 956 14.5500  10079  10209  .0099
 957 14.5600  10188  10227  .0098
 958 14.5700  10100  10245  .0099
 959 14.5800  10216  10264  .0098
 960 14.5900  10256  10284  .0098
 961 14.6000  10386  10306  .0096
 962 14.6100  10417  10329  .0096
 963 14.6200  10344  10353  .0097
 964 14.6300  10403  10379  .0096
 965 14.6400  10490  10407  .0095
 966 14.6500  10496  10437  .0095
 967 14.6600  10512  10467  .0095
 968 14.6700  10526  10501  .0095
 969 14.6800  10565  10536  .0095
 970 14.6900  10609  10573  .0094
 971 14.7000  10787  10613  .0093
 972 14.7100  10779  10655  .0093
 973 14.7200  10754  10699  .0093
 974 14.7300  10830  10746  .0092
 975 14.7400  10918  10795  .0092
 976 14.7500  11067  10848  .0090
 977 14.7600  11211  10903  .0089
 978 14.7700  11362  10961  .0088
 979 14.7800  11325  11022  .0088
 980 14.7900  11360  11087  .0088
 981 14.8000  11498  11155  .0087
 982 14.8100  11493  11228  .0087
 983 14.8200  11597  11305  .0086
 984 14.8300  11654  11386  .0086
 985 14.8400  11783  11474  .0085
 986 14.8500  11900  11567  .0084
 987 14.8600  11915  11666  .0084
 988 14.8700  12003  11773  .0083
 989 14.8800  12128  11887  .0082
 990 14.8900  12296  12009  .0081
 991 14.9000  12476  12139  .0080
 992 14.9100  12610  12279  .0079
 993 14.9200  12803  12428  .0078
 994 14.9300  12868  12586  .0078
 995 14.9400  13124  12756  .0076
 996 14.9500  13421  12936  .0075
 997 14.9600  13569  13128  .0074
 998 14.9700  13755  13332  .0073
 999 14.9800  13923  13548  .0072
1000 14.9900  14255  13775  .0070
1001 15.0000  14509  14015  .0069
1002 15.0100  14669  14266  .0068
1003 15.0200  14828  14527  .0067
1004 15.0300  15109  14796  .0066
1005 15.0400  15538  15073  .0064
1006 15.0500  15659  15357  .0064
1007 15.0600  15861  15640  .0063
1008 15.0700  16116  15920  .0062
1009 15.0800  16473  16192  .0061
1010 15.0900  16684  16453  .0060
1011 15.1000  16810  16695  .0059
1012 15.1100  17110  16912  .0058
1013 15.1200  17366  17100  .0058
1014 15.1300  17436  17251  .0057
1015 15.1400  17436  17361  .0057
1016 15.1500  17342  17427  .0058
1017 15.1600  17159  17445  .0058
1018 15.1700  17006  17371  .0059
1019 15.1800  16730  17170  .0060
1020 15.1900  16328  16879  .0061
1021 15.2000  16012  16482  .0062
1022 15.2100  15572  16025  .0064
1023 15.2200  15057  15532  .0066
1024 15.2300  14615  15024  .0068
1025 15.2400  14111  14519  .0071
1026 15.2500  13742  14028  .0073
1027 15.2600  13349  13561  .0075
1028 15.2700  12982  13125  .0077
1029 15.2800  12543  12722  .0080
1030 15.2900  12147  12354  .0082
1031 15.3000  11889  12023  .0084
1032 15.3100  11607  11727  .0086
1033 15.3200  11380  11464  .0088
1034 15.3300  11182  11233  .0089
1035 15.3400  11032  11032  .0091
1036 15.3500  10864  10857  .0092
1037 15.3600  10730  10706  .0093
1038 15.3700  10637  10575  .0094
1039 15.3800  10558  10463  .0095
1040 15.3900  10281  10366  .0097
1041 15.4000  10357  10283  .0097
1042 15.4100  10341  10211  .0097
1043 15.4200  10152  10148  .0099
1044 15.4300  10164  10094  .0098
1045 15.4400  10071  10046  .0099
1046 15.4500   9957  10003  .0100
1047 15.4600   9847   9966  .0102
1048 15.4700   9861   9932  .0101
1049 15.4800   9821   9901  .0102
1050 15.4900   9694   9874  .0103
1051 15.5000   9733   9849  .0103
1052 15.5100   9709   9825  .0103
1053 15.5200   9627   9804  .0104
1054 15.5300   9680   9785  .0103
1055 15.5400   9605   9767  .0104
1056 15.5500   9632   9750  .0104
1057 15.5600   9597   9734  .0104
1058 15.5700   9697   9720  .0103
1059 15.5800   9643   9707  .0104
1060 15.5900   9647   9694  .0104
1061 15.6000   9668   9682  .0103
1062 15.6100   9642   9671  .0104
1063 15.6200   9688   9661  .0103
1064 15.6300   9654   9652  .0104
1065 15.6400   9591   9643  .0104
1066 15.6500   9642   9634  .0104
1067 15.6600   9653   9627  .0104
1068 15.6700   9573   9619  .0104
1069 15.6800   9579   9612  .0104
1070 15.6900   9634   9606  .0104
1071 15.7000   9586   9600  .0104
1072 15.7100   9479   9598  .0105
1073 15.7200   9535   9593  .0105
1074 15.7300   9542   9588  .0105
1075 15.7400   9504   9584  .0105
1076 15.7500   9452   9580  .0106
1077 15.7600   9449   9576  .0106
1078 15.7700   9448   9573  .0106
1079 15.7800   9512   9570  .0105
1080 15.7900   9514   9568  .0105
1081 15.8000   9499   9565  .0105
1082 15.8100   9575   9563  .0104
1083 15.8200   9513   9562  .0105
1084 15.8300   9492   9560  .0105
1085 15.8400   9533   9559  .0105
1086 15.8500   9449   9558  .0106
1087 15.8600   9483   9558  .0105
1088 15.8700   9539   9560  .0105
1089 15.8800   9525   9560  .0105
1090 15.8900   9507   9561  .0105
1091 15.9000   9562   9562  .0105
1092 15.9100   9583   9563  .0104
1093 15.9200   9655   9565  .0104
1094 15.9300   9563   9567  .0105
1095 15.9400   9692   9569  .0103
1096 15.9500   9587   9572  .0104
1097 15.9600   9637   9575  .0104
1098 15.9700   9614   9578  .0104
1099 15.9800   9685   9582  .0103
1100 15.9900   9657   9587  .0104
1101 16.0000   9658   9592  .0104
1102 16.0100   9734   9598  .0103
1103 16.0200   9707   9622  .0103
1104 16.0300   9685   9630  .0103
1105 16.0400   9633   9638  .0104
1106 16.0500   9689   9647  .0103
1107 16.0600   9668   9656  .0103
1108 16.0700   9710   9667  .0103
1109 16.0800   9794   9678  .0102
1110 16.0900   9752   9690  .0103
1111 16.1000   9643   9703  .0104
1112 16.1100   9688   9744  .0103
1113 16.1200   9762   9759  .0102
1114 16.1300   9899   9775  .0101
1115 16.1400   9936   9792  .0101
1116 16.1500   9943   9811  .0101
1117 16.1600   9854   9830  .0101
1118 16.1700   9922   9850  .0101
1119 16.1800   9923   9870  .0101
1120 16.1900   9904   9891  .0101
1121 16.2000  10031   9913  .0100
1122 16.2100  10021   9935  .0100
1123 16.2200  10100   9957  .0099
1124 16.2300  10105   9978  .0099
1125 16.2400  10097   9999  .0099
1126 16.2500  10094  10018  .0099
1127 16.2600  10107  10035  .0099
1128 16.2700  10072  10051  .0099
1129 16.2800  10045  10064  .0100
1130 16.2900  10064  10073  .0099
1131 16.3000  10085  10080  .0099
1132 16.3100  10037  10083  .0100
1133 16.3200  10005  10079  .0100
1134 16.3300  10100  10067  .0099
1135 16.3400  10106  10046  .0099
1136 16.3500  10016  10020  .0100
1137 16.3600   9970   9989  .0100
1138 16.3700   9969   9956  .0100
1139 16.3800   9898   9922  .0101
1140 16.3900   9950   9888  .0101
1141 16.4000   9955   9855  .0100
1142 16.4100   9867   9825  .0101
1143 16.4200   9881   9797  .0101
1144 16.4300   9816   9772  .0102
1145 16.4400   9806   9749  .0102
1146 16.4500   9855   9730  .0101
1147 16.4600   9888   9713  .0101
1148 16.4700   9832   9898  .0102
1149 16.4800   9885   9889  .0101
1150 16.4900   9832   9883  .0102
1151 16.5000   9781   9879  .0102
1152 16.5100   9757   9877  .0102
1153 16.5200   9841   9881  .0102
1154 16.5300   9751   9883  .0103
1155 16.5400   9705   9887  .0103
1156 16.5500   9729   9893  .0103
1157 16.5600   9760   9900  .0102
1158 16.5700   9747   9909  .0103
1159 16.5800   9844   9919  .0102
1160 16.5900   9809   9930  .0102
1161 16.6000   9779   9943  .0102
1162 16.6100   9853   9957  .0101
1163 16.6200   9861   9972  .0101
1164 16.6300   9866   9989  .0101
1165 16.6400   9980  10006  .0100
1166 16.6500   9953  10025  .0100
1167 16.6600  10047  10045  .0100
1168 16.6700  10022  10067  .0100
1169 16.6800  10133  10089  .0099
1170 16.6900  10070  10113  .0099
1171 16.7000  10071  10137  .0099
1172 16.7100  10035  10163  .0100
1173 16.7200  10091  10189  .0099
1174 16.7300  10136  10217  .0099
1175 16.7400  10184  10245  .0098
1176 16.7500  10217  10274  .0098
1177 16.7600  10235  10304  .0098
1178 16.7700  10181  10334  .0098
1179 16.7800  10184  10364  .0098
1180 16.7900  10274  10396  .0097
1181 16.8000  10307  10428  .0097
1182 16.8100  10451  10461  .0096
1183 16.8200  10496  10496  .0095
1184 16.8300  10532  10531  .0095
1185 16.8400  10586  10568  .0094
1186 16.8500  10566  10605  .0095
1187 16.8600  10750  10644  .0093
1188 16.8700  10940  10682  .0091
1189 16.8800  10874  10722  .0092
1190 16.8900  10900  10761  .0092
1191 16.9000  10952  10801  .0091
1192 16.9100  11066  10839  .0090
1193 16.9200  11009  10876  .0091
1194 16.9300  10998  10913  .0091
1195 16.9400  10907  10949  .0092
1196 16.9500  10857  10987  .0092
1197 16.9600  10856  11027  .0092
1198 16.9700  10870  11070  .0092
1199 16.9800  10849  11117  .0092
1200 16.9900  10916  11168  .0092
1201 17.0000  10928  11224  .0092
1202 17.0100  10983  11285  .0091
1203 17.0200  11104  11351  .0090
1204 17.0300  11262  11423  .0089
1205 17.0400  11314  11499  .0088
1206 17.0500  11386  11579  .0088
1207 17.0600  11541  11662  .0087
1208 17.0700  11589  11748  .0086
1209 17.0800  11701  11836  .0085
1210 17.0900  11776  11923  .0085
1211 17.1000  11885  12009  .0084
1212 17.1100  11979  12091  .0083
1213 17.1200  12106  12168  .0083
1214 17.1300  12222  12237  .0082
1215 17.1400  12416  12298  .0081
1216 17.1500  12428  12347  .0080
1217 17.1600  12515  12384  .0080
1218 17.1700  12505  12395  .0080
1219 17.1800  12475  12399  .0080
1220 17.1900  12389  12369  .0081
1221 17.2000  12311  12305  .0081
1222 17.2100  12490  12214  .0080
1223 17.2200  12366  12120  .0081
1224 17.2300  12173  11996  .0082
1225 17.2400  12178  11866  .0082
1226 17.2500  12026  11735  .0083
1227 17.2600  11896  11608  .0084
1228 17.2700  11652  11488  .0086
1229 17.2800  11525  11376  .0087
1230 17.2900  11390  11275  .0088
1231 17.3000  11302  11186  .0088
1232 17.3100  11292  11108  .0089
1233 17.3200  11222  11042  .0089
1234 17.3300  11122  10988  .0090
1235 17.3400  11030  10945  .0091
1236 17.3500  10903  10913  .0092
1237 17.3600  10886  10891  .0092
1238 17.3700  10857  10878  .0092
1239 17.3800  10929  10874  .0091
1240 17.3900  10892  10908  .0092
1241 17.4000  10951  10920  .0091
1242 17.4100  10986  10938  .0091
1243 17.4200  10922  10963  .0092
1244 17.4300  10939  10993  .0091
1245 17.4400  10929  11027  .0091
1246 17.4500  10915  11066  .0092
1247 17.4600  11186  11109  .0089
1248 17.4700  11200  11155  .0089
1249 17.4800  11192  11205  .0089
1250 17.4900  11317  11256  .0088
1251 17.5000  11360  11309  .0088
1252 17.5100  11475  11362  .0087
1253 17.5200  11510  11417  .0087
1254 17.5300  11610  11470  .0086
1255 17.5400  11596  11523  .0086
1256 17.5500  11679  11575  .0086
1257 17.5600  11691  11626  .0086
1258 17.5700  11746  11691  .0085
1259 17.5800  11875  11734  .0084
1260 17.5900  11879  11773  .0084
1261 17.6000  11869  11810  .0084
1262 17.6100  11815  11847  .0085
1263 17.6200  11934  11883  .0084
1264 17.6300  11940  11922  .0084
1265 17.6400  11960  11977  .0084
1266 17.6500  11941  12022  .0084
1267 17.6600  11919  12070  .0084
1268 17.6700  11993  12123  .0083
1269 17.6800  12024  12181  .0083
1270 17.6900  12011  12242  .0083
1271 17.7000  12234  12309  .0082
1272 17.7100  12308  12380  .0081
1273 17.7200  12452  12455  .0080
1274 17.7300  12510  12534  .0080
1275 17.7400  12541  12617  .0080
1276 17.7500  12577  12704  .0080
1277 17.7600  12795  12797  .0078
1278 17.7700  12948  12898  .0077
1279 17.7800  13020  13006  .0077
1280 17.7900  13215  13124  .0076
1281 17.8000  13231  13251  .0076
1282 17.8100  13429  13389  .0074
1283 17.8200  13560  13538  .0074
1284 17.8300  13751  13699  .0073
1285 17.8400  13864  13872  .0072
1286 17.8500  13962  14057  .0072
1287 17.8600  14287  14254  .0070
1288 17.8700  14429  14464  .0069
1289 17.8800  14651  14685  .0068
1290 17.8900  14870  14918  .0067
1291 17.9000  15104  15162  .0066
1292 17.9100  15357  15415  .0065
1293 17.9200  15630  15677  .0064
1294 17.9300  15872  15946  .0063
1295 17.9400  16060  16221  .0062
1296 17.9500  16401  16504  .0061
1297 17.9600  16704  16783  .0060
1298 17.9700  16925  17062  .0059
1299 17.9800  17289  17338  .0058
1300 17.9900  17480  17610  .0057
1301 18.0000  17713  17875  .0056
1302 18.0100  18050  18117  .0055
1303 18.0200  18206  18329  .0055
1304 18.0300  18388  18516  .0054
1305 18.0400  18629  18680  .0054
1306 18.0500  18806  18827  .0053
1307 18.0600  18941  18962  .0053
1308 18.0700  19026  19090  .0053
1309 18.0800  19027  19212  .0053
1310 18.0900  19250  19334  .0052
1311 18.1000  19446  19454  .0051
1312 18.1100  19673  19550  .0051
1313 18.1200  19723  19624  .0051
1314 18.1300  19726  19687  .0051
1315 18.1400  19838  19749  .0050
1316 18.1500  19849  19824  .0050
1317 18.1600  19939  19922  .0050
1318 18.1700  20125  20051  .0050
1319 18.1800  20299  20221  .0049
1320 18.1900  20538  20437  .0049
1321 18.2000  20881  20703  .0048
1322 18.2100  21338  21022  .0047
1323 18.2200  21824  21398  .0046
1324 18.2300  22070  21831  .0045
1325 18.2400  22647  22322  .0044
1326 18.2500  23084  22872  .0043
1327 18.2600  23568  23481  .0042
1328 18.2700  24173  24147  .0041
1329 18.2800  25109  24868  .0040
1330 18.2900  25833  25642  .0039
1331 18.3000  26841  26464  .0037
1332 18.3100  27479  27328  .0036
1333 18.3200  28307  28228  .0035
1334 18.3300  29270  29156  .0034
1335 18.3400  30241  30101  .0033
1336 18.3500  31175  31048  .0032
1337 18.3600  32159  31984  .0031
1338 18.3700  33053  32890  .0030
1339 18.3800  33896  33744  .0030
1340 18.3900  34439  34526  .0029
1341 18.4000  35054  35214  .0029
1342 18.4100  35587  35789  .0028
1343 18.4200  35924  36233  .0028
1344 18.4300  36138  36530  .0028
1345 18.4400  36030  36670  .0028
1346 18.4500  35669  36627  .0028
1347 18.4600  34948  36222  .0029
1348 18.4700  34203  35439  .0029
1349 18.4800  33308  34335  .0030
1350 18.4900  32220  32986  .0031
1351 18.5000  30975  31469  .0032
1352 18.5100  29492  29859  .0034
1353 18.5200  28016  28213  .0036
1354 18.5300  26589  26583  .0038
1355 18.5400  25343  25005  .0039
1356 18.5500  23742  23505  .0042
1357 18.5600  22434  22101  .0045
1358 18.5700  21149  20803  .0047
1359 18.5800  20189  19617  .0050
1360 18.5900  19110  18543  .0052
1361 18.6000  18228  17580  .0055
1362 18.6100  17349  16723  .0058
1363 18.6200  16694  15966  .0060
1364 18.6300  16018  15302  .0062
1365 18.6400  15447  14723  .0065
1366 18.6500  14788  14220  .0068
1367 18.6600  14385  13785  .0070
1368 18.6700  14038  13410  .0071
1369 18.6800  13661  13088  .0073
1370 18.6900  13380  12811  .0075
1371 18.7000  12952  12572  .0077
1372 18.7100  12741  12368  .0078
1373 18.7200  12630  12191  .0079
1374 18.7300  12418  12039  .0081
1375 18.7400  12235  11907  .0082
1376 18.7500  12100  11793  .0083
1377 18.7600  11998  11694  .0083
1378 18.7700  11909  11609  .0084
1379 18.7800  11704  11535  .0085
1380 18.7900  11708  11472  .0085
1381 18.8000  11501  11418  .0087
1382 18.8100  11357  11373  .0088
1383 18.8200  11328  11335  .0088
1384 18.8300  11359  11305  .0088
1385 18.8400  11321  11281  .0088
1386 18.8500  11167  11264  .0090
1387 18.8600  11197  11254  .0089
1388 18.8700  11240  11250  .0089
1389 18.8800  11297  11252  .0089
1390 18.8900  11303  11260  .0088
1391 18.9000  11310  11274  .0088
1392 18.9100  11248  11294  .0089
1393 18.9200  11325  11321  .0088
1394 18.9300  11311  11354  .0088
1395 18.9400  11255  11393  .0089
1396 18.9500  11364  11439  .0088
1397 18.9600  11395  11492  .0088
1398 18.9700  11474  11552  .0087
1399 18.9800  11550  11619  .0087
1400 18.9900  11556  11693  .0087
1401 19.0000  11597  11776  .0086
1402 19.0100  11704  11895  .0085
1403 19.0200  11863  11993  .0084
1404 19.0300  11949  12100  .0084
1405 19.0400  11995  12215  .0083
1406 19.0500  12073  12339  .0083
1407 19.0600  12203  12471  .0082
1408 19.0700  12383  12611  .0081
1409 19.0800  12481  12759  .0080
1410 19.0900  12672  12914  .0079
1411 19.1000  12898  13075  .0078
1412 19.1100  13130  13243  .0076
1413 19.1200  13194  13414  .0076
1414 19.1300  13513  13589  .0074
1415 19.1400  13613  13766  .0073
1416 19.1500  13788  13942  .0073
1417 19.1600  14011  14117  .0071
1418 19.1700  14139  14289  .0071
1419 19.1800  14380  14452  .0070
1420 19.1900  14412  14615  .0069
1421 19.2000  14517  14769  .0069
1422 19.2100  14760  14900  .0068
1423 19.2200  14849  15006  .0067
1424 19.2300  14847  15093  .0067
1425 19.2400  15012  15165  .0067
1426 19.2500  15084  15228  .0066
1427 19.2600  15077  15288  .0066
1428 19.2700  15259  15348  .0066
1429 19.2800  15412  15410  .0065
1430 19.2900  15488  15474  .0065
1431 19.3000  15667  15540  .0064
1432 19.3100  15847  15607  .0063
1433 19.3200  16047  15672  .0062
1434 19.3300  16071  15732  .0062
1435 19.3400  16050  15785  .0062
1436 19.3500  16080  15830  .0062
1437 19.3600  16230  15863  .0062
1438 19.3700  15965  15870  .0063
1439 19.3800  15926  15831  .0063
1440 19.3900  15876  15752  .0063
1441 19.4000  15606  15641  .0064
1442 19.4100  15453  15510  .0065
1443 19.4200  15206  15369  .0066
1444 19.4300  14996  15229  .0067
1445 19.4400  14820  15096  .0067
1446 19.4500  14624  14976  .0068
1447 19.4600  14462  14871  .0069
1448 19.4700  14489  14783  .0069
1449 19.4800  14380  14722  .0070
1450 19.4900  14355  14665  .0070
1451 19.5000  14481  14622  .0069
1452 19.5100  14456  14589  .0069
1453 19.5200  14467  14563  .0069
1454 19.5300  14456  14540  .0069
1455 19.5400  14485  14517  .0069
1456 19.5500  14479  14490  .0069
1457 19.5600  14318  14441  .0070
1458 19.5700  14235  14362  .0070
1459 19.5800  14235  14257  .0070
1460 19.5900  14074  14128  .0071
1461 19.6000  13860  13982  .0072
1462 19.6100  13683  13822  .0073
1463 19.6200  13379  13651  .0075
1464 19.6300  13216  13461  .0076
1465 19.6400  12983  13252  .0077
1466 19.6500  12780  13032  .0078
1467 19.6600  12593  12806  .0079
1468 19.6700  12321  12581  .0081
1469 19.6800  12202  12508  .0082
1470 19.6900  12163  12301  .0082
1471 19.7000  12039  12235  .0083
1472 19.7100  12033  12058  .0083
1473 19.7200  12018  11897  .0083
1474 19.7300  12092  11751  .0083
1475 19.7400  12155  11620  .0082
1476 19.7500  12294  11502  .0081
1477 19.7600  12479  11396  .0080
1478 19.7700  12457  11299  .0080
1479 19.7800  12508  11211  .0080
1480 19.7900  12438  11129  .0080
1481 19.8000  12228  11051  .0082
1482 19.8100  12125  10974  .0082
1483 19.8200  11870  10895  .0084
1484 19.8300  11673  10812  .0086
1485 19.8400  11403  10728  .0088
1486 19.8500  11182  10644  .0089
1487 19.8600  11009  10561  .0091
1488 19.8700  10804  10479  .0093
1489 19.8800  10622  10401  .0094
1490 19.8900  10567  10327  .0095
1491 19.9000  10468  10258  .0096
1492 19.9100  10381  10194  .0096
1493 19.9200  10307  10134  .0097
1494 19.9300  10203  10080  .0098
1495 19.9400  10179  10031  .0098
1496 19.9500  10194   9987  .0098
1497 19.9600  10167   9947  .0098
1498 19.9700  10233   9912  .0098
1499 19.9800  10109   9882  .0099
1500 19.9900  10011   9855  .0100
1501 20.0000  10170   9828  .0098
1502 20.0100  10114   9809  .0099
1503 20.0200  10073   9792  .0099
1504 20.0300  10055   9779  .0099
1505 20.0400  10002   9768  .0100
1506 20.0500   9947   9760  .0101
1507 20.0600  10010   9754  .0100
1508 20.0700  10033   9750  .0100
1509 20.0800   9988   9748  .0100
1510 20.0900   9933   9741  .0101
1511 20.1000   9992   9743  .0100
1512 20.1100   9944   9746  .0101
1513 20.1200  10049   9751  .0100
1514 20.1300  10005   9757  .0100
1515 20.1400   9940   9769  .0101
1516 20.1500   9973   9779  .0100
1517 20.1600   9998   9790  .0100
1518 20.1700  10062   9802  .0099
1519 20.1800  10106   9816  .0099
1520 20.1900  10147   9831  .0099
1521 20.2000  10140   9848  .0099
1522 20.2100  10193   9866  .0098
1523 20.2200  10254   9885  .0098
1524 20.2300  10299   9906  .0097
1525 20.2400  10390   9955  .0096
1526 20.2500  10386   9979  .0096
1527 20.2600  10415  10004  .0096
1528 20.2700  10416  10029  .0096
1529 20.2800  10468  10055  .0096
1530 20.2900  10500  10080  .0095
1531 20.3000  10487  10105  .0095
1532 20.3100  10608  10130  .0094
1533 20.3200  10603  10152  .0094
1534 20.3300  10553  10173  .0095
1535 20.3400  10610  10192  .0094
1536 20.3500  10657  10208  .0094
1537 20.3600  10776  10221  .0093
1538 20.3700  10673  10230  .0094
1539 20.3800  10638  10233  .0094
1540 20.3900  10621  10232  .0094
1541 20.4000  10682  10228  .0094
1542 20.4100  10576  10222  .0095
1543 20.4200  10457  10216  .0096
1544 20.4300  10446  10209  .0096
1545 20.4400  10342  10153  .0097
1546 20.4500  10253  10153  .0098
1547 20.4600  10343  10152  .0097
1548 20.4700  10283  10153  .0097
1549 20.4800  10221  10156  .0098
1550 20.4900  10209  10162  .0098
1551 20.5000  10309  10172  .0097
1552 20.5100  10327  10184  .0097
1553 20.5200  10250  10199  .0098
1554 20.5300  10291  10218  .0097
1555 20.5400  10314  10240  .0097
1556 20.5500  10338  10265  .0097
1557 20.5600  10320  10307  .0097
1558 20.5700  10469  10338  .0096
1559 20.5800  10519  10372  .0095
1560 20.5900  10475  10410  .0095
1561 20.6000  10493  10451  .0095
1562 20.6100  10558  10496  .0095
1563 20.6200  10462  10543  .0096
1564 20.6300  10559  10595  .0095
1565 20.6400  10668  10650  .0094
1566 20.6500  10716  10709  .0093
1567 20.6600  10746  10772  .0093
1568 20.6700  11001  10839  .0091
1569 20.6800  11147  10911  .0090
1570 20.6900  11127  10988  .0090
1571 20.7000  11087  11070  .0090
1572 20.7100  11224  11157  .0089
1573 20.7200  11238  11249  .0089
1574 20.7300  11274  11348  .0089
1575 20.7400  11463  11453  .0087
1576 20.7500  11576  11564  .0086
1577 20.7600  11594  11682  .0086
1578 20.7700  11771  11807  .0085
1579 20.7800  11964  11940  .0084
1580 20.7900  12081  12109  .0083
1581 20.8000  12126  12257  .0082
1582 20.8100  12196  12433  .0082
1583 20.8200  12340  12598  .0081
1584 20.8300  12458  12770  .0080
1585 20.8400  12645  12949  .0079
1586 20.8500  12987  13135  .0077
1587 20.8600  13129  13327  .0076
1588 20.8700  13224  13524  .0076
1589 20.8800  13356  13723  .0075
1590 20.8900  13598  13924  .0074
1591 20.9000  13941  14123  .0072
1592 20.9100  14241  14319  .0070
1593 20.9200  14392  14507  .0069
1594 20.9300  14720  14685  .0068
1595 20.9400  14936  14848  .0067
1596 20.9500  14992  14995  .0067
1597 20.9600  15222  15122  .0066
1598 20.9700  15425  15226  .0065
1599 20.9800  15531  15307  .0064
1600 20.9900  15434  15349  .0065
1601 21.0000  15390  15334  .0065
1602 21.0100  15340  15268  .0065
1603 21.0200  15309  15162  .0065
1604 21.0300  15226  15028  .0066
1605 21.0400  14930  14876  .0067
1606 21.0500  14677  14718  .0068
1607 21.0600  14456  14563  .0069
1608 21.0700  14244  14417  .0070
1609 21.0800  14125  14285  .0071
1610 21.0900  14076  14170  .0071
1611 21.1000  13840  14077  .0072
1612 21.1100  13818  14005  .0072
1613 21.1200  13730  13956  .0073
1614 21.1300  13790  13931  .0073
1615 21.1400  13792  13930  .0073
1616 21.1500  13843  13952  .0072
1617 21.1600  13825  13997  .0072
1618 21.1700  13960  14064  .0072
1619 21.1800  14152  14154  .0071
1620 21.1900  14321  14261  .0070
1621 21.2000  14510  14394  .0069
1622 21.2100  14654  14548  .0068
1623 21.2200  14765  14724  .0068
1624 21.2300  15069  14920  .0066
1625 21.2400  15394  15138  .0065
1626 21.2500  15560  15377  .0064
1627 21.2600  15996  15639  .0063
1628 21.2700  16235  15923  .0062
1629 21.2800  16495  16231  .0061
1630 21.2900  16784  16564  .0060
1631 21.3000  17144  16922  .0058
1632 21.3100  17515  17308  .0057
1633 21.3200  17989  17723  .0056
1634 21.3300  18657  18167  .0054
1635 21.3400  19198  18644  .0052
1636 21.3500  19636  19145  .0051
1637 21.3600  20080  19689  .0050
1638 21.3700  20777  20270  .0048
1639 21.3800  21382  20891  .0047
1640 21.3900  21949  21552  .0046
1641 21.4000  22619  22257  .0044
1642 21.4100  23226  23006  .0043
1643 21.4200  23996  23802  .0042
1644 21.4300  24892  24646  .0040
1645 21.4400  25650  25541  .0039
1646 21.4500  26534  26487  .0038
1647 21.4600  27570  27487  .0036
1648 21.4700  28351  28532  .0035
1649 21.4800  29392  29623  .0034
1650 21.4900  30629  30764  .0033
1651 21.5000  31541  31956  .0032
1652 21.5100  32796  33202  .0030
1653 21.5200  34126  34546  .0029
1654 21.5300  35471  35894  .0028
1655 21.5400  36854  37287  .0027
1656 21.5500  38230  38711  .0026
1657 21.5600  39560  40166  .0025
1658 21.5700  40982  41608  .0024
1659 21.5800  42228  43027  .0024
1660 21.5900  43472  44395  .0023
1661 21.6000  45087  45683  .0022
1662 21.6100  46352  46854  .0022
1663 21.6200  47527  47883  .0021
1664 21.6300  48673  48733  .0021
1665 21.6400  49309  49378  .0020
1666 21.6500  49569  49859  .0020
1667 21.6600  49668  49970  .0020
1668 21.6700  49487  49663  .0020
1669 21.6800  48830  48924  .0020
1670 21.6900  47937  47694  .0021
1671 21.7000  46515  46047  .0021
1672 21.7100  44894  44084  .0022
1673 21.7200  42838  41909  .0023
1674 21.7300  40555  39616  .0025
1675 21.7400  38096  37289  .0026
1676 21.7500  35578  34990  .0028
1677 21.7600  33385  32771  .0030
1678 21.7700  31126  30665  .0032
1679 21.7800  28874  28696  .0035
1680 21.7900  26836  26878  .0037
1681 21.8000  25406  25216  .0039
1682 21.8100  23832  23713  .0042
1683 21.8200  22388  22365  .0045
1684 21.8300  21172  21167  .0047
1685 21.8400  20086  20111  .0050
1686 21.8500  19246  19186  .0052
1687 21.8600  18397  18383  .0054
1688 21.8700  17479  17690  .0057
1689 21.8800  16947  17097  .0059
1690 21.8900  16535  16596  .0060
1691 21.9000  16161  16169  .0062
1692 21.9100  15781  15811  .0063
1693 21.9200  15459  15513  .0065
1694 21.9300  15274  15266  .0065
1695 21.9400  15056  15062  .0066
1696 21.9500  14872  14896  .0067
1697 21.9600  14664  14761  .0068
1698 21.9700  14739  14654  .0068
1699 21.9800  14378  14569  .0070
1700 21.9900  14289  14504  .0070
1701 22.0000  14338  14452  .0070
1702 22.0100  14241  14413  .0070
1703 22.0200  14055  14385  .0071
1704 22.0300  13968  14370  .0072
1705 22.0400  13914  14368  .0072
1706 22.0500  13872  14380  .0072
1707 22.0600  13880  14405  .0072
1708 22.0700  13816  14445  .0072
1709 22.0800  13912  14498  .0072
1710 22.0900  14038  14563  .0071
1711 22.1000  14120  14640  .0071
1712 22.1100  14263  14730  .0070
1713 22.1200  14378  14823  .0070
1714 22.1300  14602  14921  .0068
1715 22.1400  14932  15021  .0067
1716 22.1500  15047  15120  .0066
1717 22.1600  15199  15216  .0066
1718 22.1700  15467  15305  .0065
1719 22.1800  15790  15385  .0063
1720 22.1900  15829  15453  .0063
1721 22.2000  15918  15507  .0063
1722 22.2100  16034  15543  .0062
1723 22.2200  15988  15542  .0063
1724 22.2300  15822  15498  .0063
1725 22.2400  15855  15418  .0063
1726 22.2500  15784  15313  .0063
1727 22.2600  15574  15191  .0064
1728 22.2700  15277  15063  .0065
1729 22.2800  15126  14938  .0066
1730 22.2900  14873  14821  .0067
1731 22.3000  14737  14718  .0068
1732 22.3100  14599  14630  .0068
1733 22.3200  14503  14558  .0069
1734 22.3300  14404  14503  .0069
1735 22.3400  14248  14463  .0070
1736 22.3500  14236  14434  .0070
1737 22.3600  14328  14414  .0070
1738 22.3700  14370  14400  .0070
1739 22.3800  14261  14387  .0070
1740 22.3900  14221  14373  .0070
1741 22.4000  14176  14355  .0071
1742 22.4100  14114  14328  .0071
1743 22.4200  14042  14283  .0071
1744 22.4300  13910  14212  .0072
1745 22.4400  13880  14121  .0072
1746 22.4500  13731  14013  .0073
1747 22.4600  13634  13896  .0073
1748 22.4700  13650  13778  .0073
1749 22.4800  13596  13665  .0074
1750 22.4900  13340  13563  .0075
1751 22.5000  13145  13476  .0076
1752 22.5100  12970  13408  .0077
1753 22.5200  12913  13360  .0077
1754 22.5300  12848  13335  .0078
1755 22.5400  12937  13334  .0077
1756 22.5500  12930  13357  .0077
1757 22.5600  13039  13405  .0077
1758 22.5700  13222  13478  .0076
1759 22.5800  13292  13576  .0075
1760 22.5900  13405  13698  .0075
1761 22.6000  13625  13842  .0073
1762 22.6100  13916  14009  .0072
1763 22.6200  14128  14196  .0071
1764 22.6300  14367  14402  .0070
1765 22.6400  14618  14624  .0068
1766 22.6500  14929  14861  .0067
1767 22.6600  15282  15108  .0065
1768 22.6700  15480  15361  .0065
1769 22.6800  15738  15616  .0064
1770 22.6900  16007  15869  .0062
1771 22.7000  16311  16112  .0061
1772 22.7100  16690  16341  .0060
1773 22.7200  16980  16549  .0059
1774 22.7300  17221  16728  .0058
1775 22.7400  17240  16874  .0058
1776 22.7500  17392  16980  .0057
1777 22.7600  17428  17043  .0057
1778 22.7700  17189  17045  .0058
1779 22.7800  17070  16968  .0059
1780 22.7900  16955  16806  .0059
1781 22.8000  16773  16557  .0060
1782 22.8100  16391  16240  .0061
1783 22.8200  16010  15872  .0062
1784 22.8300  15487  15472  .0065
1785 22.8400  15033  15057  .0067
1786 22.8500  14693  14641  .0068
1787 22.8600  14221  14235  .0070
1788 22.8700  13806  13846  .0072
1789 22.8800  13349  13481  .0075
1790 22.8900  13067  13143  .0077
1791 22.9000  12722  12833  .0079
1792 22.9100  12419  12553  .0081
1793 22.9200  12050  12303  .0083
1794 22.9300  11897  12095  .0084
1795 22.9400  11670  11902  .0086
1796 22.9500  11516  11736  .0087
1797 22.9600  11337  11594  .0088
1798 22.9700  11287  11467  .0089
1799 22.9800  11213  11370  .0089
1800 22.9900  11175  11292  .0089
1801 23.0000  11074  11233  .0090
1802 23.0100  10985  11189  .0091
1803 23.0200  10934  11160  .0091
1804 23.0300  10853  11144  .0092
1805 23.0400  10841  11141  .0092
1806 23.0500  10880  11150  .0092
1807 23.0600  10923  11169  .0092
1808 23.0700  11010  11199  .0091
1809 23.0800  10958  11239  .0091
1810 23.0900  11002  11288  .0091
1811 23.1000  11076  11347  .0090
1812 23.1100  11158  11416  .0090
1813 23.1200  11270  11495  .0089
1814 23.1300  11403  11584  .0088
1815 23.1400  11492  11683  .0087
1816 23.1500  11552  11794  .0087
1817 23.1600  11721  11916  .0085
1818 23.1700  11846  12051  .0084
1819 23.1800  12053  12199  .0083
1820 23.1900  12256  12361  .0082
1821 23.2000  12408  12538  .0081
1822 23.2100  12705  12730  .0079
1823 23.2200  13103  12939  .0076
1824 23.2300  13331  13165  .0075
1825 23.2400  13515  13410  .0074
1826 23.2500  13758  13675  .0073
1827 23.2600  14015  13960  .0071
1828 23.2700  14348  14267  .0070
1829 23.2800  14692  14595  .0068
1830 23.2900  15120  14946  .0066
1831 23.3000  15547  15324  .0064
1832 23.3100  15976  15722  .0063
1833 23.3200  16483  16144  .0061
1834 23.3300  16904  16589  .0059
1835 23.3400  17294  17057  .0058
1836 23.3500  17862  17546  .0056
1837 23.3600  18409  18055  .0054
1838 23.3700  18987  18582  .0053
1839 23.3800  19508  19125  .0051
1840 23.3900  20008  19681  .0050
1841 23.4000  20666  20243  .0048
1842 23.4100  21092  20805  .0047
1843 23.4200  21768  21364  .0046
1844 23.4300  22324  22034  .0045
1845 23.4400  22992  22574  .0043
1846 23.4500  23427  23103  .0043
1847 23.4600  23692  23610  .0042
1848 23.4700  24025  24092  .0042
1849 23.4800  24410  24541  .0041
1850 23.4900  24838  24952  .0040
1851 23.5000  25244  25301  .0040
1852 23.5100  25560  25550  .0039
1853 23.5200  25460  25706  .0039
1854 23.5300  25563  25777  .0039
1855 23.5400  25620  25772  .0039
1856 23.5500  25628  25690  .0039
1857 23.5600  25383  25542  .0039
1858 23.5700  25443  25335  .0039
1859 23.5800  25184  25077  .0040
1860 23.5900  24871  24773  .0040
1861 23.6000  24291  24427  .0041
1862 23.6100  23579  24040  .0042
1863 23.6200  23016  23611  .0043
1864 23.6300  22321  23086  .0045
1865 23.6400  21573  22411  .0046
1866 23.6500  20996  21697  .0048
1867 23.6600  20297  20881  .0049
1868 23.6700  19504  20071  .0051
1869 23.6800  18793  19251  .0053
1870 23.6900  18183  18440  .0055
1871 23.7000  17552  17655  .0057
1872 23.7100  16988  16906  .0059
1873 23.7200  16420  16200  .0061
1874 23.7300  15866  15542  .0063
1875 23.7400  15449  14934  .0065
1876 23.7500  14855  14373  .0067
1877 23.7600  14407  13858  .0069
1878 23.7700  13940  13388  .0072
1879 23.7800  13487  12960  .0074
1880 23.7900  13143  12574  .0076
1881 23.8000  12844  12227  .0078
1882 23.8100  12519  11916  .0080
1883 23.8200  12286  11639  .0081
1884 23.8300  12040  11393  .0083
1885 23.8400  11775  11174  .0085
1886 23.8500  11550  10982  .0087
1887 23.8600  11339  10813  .0088
1888 23.8700  11161  10664  .0090
1889 23.8800  11001  10535  .0091
1890 23.8900  10842  10421  .0092
1891 23.9000  10750  10323  .0093
1892 23.9100  10629  10237  .0094
1893 23.9200  10498  10162  .0095
1894 23.9300  10448  10098  .0096
1895 23.9400  10312  10045  .0097
1896 23.9500  10227   9997  .0098
1897 23.9600  10236   9956  .0098
1898 23.9700  10145   9920  .0099
1899 23.9800  10111   9890  .0099
1900 23.9900  10014   9863  .0100
1901 24.0000   9935   9840  .0101
1902 24.0100   9981   9818  .0100
1903 24.0200   9822   9808  .0102
1904 24.0300   9779   9789  .0102
1905 24.0400   9694   9769  .0103
1906 24.0500   9660   9748  .0104
1907 24.0600   9727   9725  .0103
1908 24.0700   9666   9706  .0103
1909 24.0800   9573   9680  .0104
1910 24.0900   9564   9672  .0105
1911 24.1000   9698   9637  .0103
1912 24.1100   9591   9598  .0104
1913 24.1200   9521   9556  .0105
1914 24.1300   9498   9513  .0105
1915 24.1400   9504   9470  .0105
1916 24.1500   9514   9427  .0105
1917 24.1600   9495   9387  .0105
1918 24.1700   9454   9349  .0106
1919 24.1800   9543   9314  .0105
1920 24.1900   9456   9274  .0106
1921 24.2000   9363   9245  .0107
1922 24.2100   9362   9220  .0107
1923 24.2200   9393   9198  .0106
1924 24.2300   9250   9178  .0108
1925 24.2400   9293   9162  .0108
1926 24.2500   9328   9149  .0107
1927 24.2600   9236   9133  .0108
1928 24.2700   9212   9125  .0109
1929 24.2800   9158   9119  .0109
1930 24.2900   9079   9114  .0110
1931 24.3000   9095   9112  .0110
1932 24.3100   9206   9111  .0109
1933 24.3200   9156   9111  .0109
1934 24.3300   9104   9113  .0110
1935 24.3400   9197   9116  .0109
1936 24.3500   9156   9120  .0109
1937 24.3600   9095   9127  .0110
1938 24.3700   9091   9135  .0110
1939 24.3800   9219   9145  .0108
1940 24.3900   9256   9157  .0108
1941 24.4000   9216   9170  .0109
1942 24.4100   9304   9188  .0107
1943 24.4200   9315   9205  .0107
1944 24.4300   9356   9223  .0107
1945 24.4400   9386   9242  .0107
1946 24.4500   9358   9263  .0107
1947 24.4600   9444   9283  .0106
1948 24.4700   9536   9305  .0105
1949 24.4800   9472   9326  .0106
1950 24.4900   9463   9348  .0106
1951 24.5000   9442   9369  .0106
1952 24.5100   9621   9390  .0104
1953 24.5200   9518   9410  .0105
1954 24.5300   9554   9428  .0105
1955 24.5400   9471   9447  .0106
1956 24.5500   9522   9466  .0105
1957 24.5600   9483   9486  .0105
1958 24.5700   9569   9508  .0105
1959 24.5800   9463   9533  .0106
1960 24.5900   9376   9561  .0107
1961 24.6000   9394   9592  .0106
1962 24.6100   9469   9628  .0106
1963 24.6200   9504   9668  .0105
1964 24.6300   9508   9712  .0105
1965 24.6400   9504   9760  .0105
1966 24.6500   9678   9814  .0103
1967 24.6600   9755   9872  .0103
1968 24.6700   9757   9935  .0102
1969 24.6800   9862  10003  .0101
1970 24.6900   9913  10075  .0101
1971 24.7000  10034  10151  .0100
1972 24.7100  10083  10232  .0099
1973 24.7200  10155  10317  .0098
1974 24.7300  10343  10406  .0097
1975 24.7400  10279  10489  .0097
1976 24.7500  10468  10585  .0096
1977 24.7600  10490  10676  .0095
1978 24.7700  10602  10776  .0094
1979 24.7800  10780  10876  .0093
1980 24.7900  11063  10977  .0090
1981 24.8000  11223  11079  .0089
1982 24.8100  11361  11180  .0088
1983 24.8200  11545  11280  .0087
1984 24.8300  11787  11397  .0085
1985 24.8400  11843  11493  .0084
1986 24.8500  11926  11586  .0084
1987 24.8600  12073  11673  .0083
1988 24.8700  12225  11753  .0082
1989 24.8800  12257  11826  .0082
1990 24.8900  12215  11905  .0082
1991 24.9000  12258  11959  .0082
1992 24.9100  12157  11992  .0082
1993 24.9200  12044  12004  .0083
1994 24.9300  11962  11998  .0084
1995 24.9400  11848  11979  .0084
1996 24.9500  11820  11954  .0085
1997 24.9600  11714  11934  .0085
1998 24.9700  11528  11911  .0087
1999 24.9800  11487  11897  .0087
2000 24.9900  11361  11893  .0088
2001 25.0000  11367  11903  .0088
2002 25.0100  11342  11928  .0088
2003 25.0200  11324  11970  .0088
2004 25.0300  11418  12043  .0088
2005 25.0400  11531  12121  .0087
2006 25.0500  11532  12219  .0087
2007 25.0600  11707  12336  .0085
2008 25.0700  11920  12474  .0084
2009 25.0800  12032  12633  .0083
2010 25.0900  12257  12814  .0082
2011 25.1000  12397  13017  .0081
2012 25.1100  12600  13242  .0079
2013 25.1200  12956  13491  .0077
2014 25.1300  13257  13764  .0075
2015 25.1400  13391  14062  .0075
2016 25.1500  13622  14387  .0073
2017 25.1600  14101  14740  .0071
2018 25.1700  14599  15121  .0068
2019 25.1800  14982  15531  .0067
2020 25.1900  15448  15972  .0065
2021 25.2000  15833  16443  .0063
2022 25.2100  16491  16946  .0061
2023 25.2200  17145  17480  .0058
2024 25.2300  17753  18046  .0056
2025 25.2400  18438  18641  .0054
2026 25.2500  19048  19267  .0052
2027 25.2600  19757  19920  .0051
2028 25.2700  20630  20597  .0048
2029 25.2800  21535  21292  .0046
2030 25.2900  22300  21998  .0045
2031 25.3000  23147  22708  .0043
2032 25.3100  24015  23413  .0042
2033 25.3200  24666  24102  .0041
2034 25.3300  25525  24764  .0039
2035 25.3400  26430  25383  .0038
2036 25.3500  27102  25945  .0037
2037 25.3600  27637  26434  .0036
2038 25.3700  28146  26834  .0036
2039 25.3800  28512  27131  .0035
2040 25.3900  28759  27313  .0035
2041 25.4000  28819  27374  .0035
2042 25.4100  28382  27249  .0035
2043 25.4200  27864  26869  .0036
2044 25.4300  27134  26263  .0037
2045 25.4400  26135  25472  .0038
2046 25.4500  25053  24546  .0040
2047 25.4600  23990  23532  .0042
2048 25.4700  22879  22460  .0044
2049 25.4800  21435  21395  .0047
2050 25.4900  20097  20352  .0050
2051 25.5000  18784  19349  .0053
2052 25.5100  17545  18402  .0057
2053 25.5200  16634  17517  .0060
2054 25.5300  15666  16702  .0064
2055 25.5400  14813  15958  .0068
2056 25.5500  14132  15284  .0071
2057 25.5600  13620  14680  .0073
2058 25.5700  13176  14141  .0076
2059 25.5800  12786  13664  .0078
2060 25.5900  12261  13245  .0082
2061 25.6000  11912  12856  .0084
2062 25.6100  11723  12541  .0085
2063 25.6200  11518  12272  .0087
2064 25.6300  11387  12043  .0088
2065 25.6400  11263  11850  .0089
2066 25.6500  11163  11691  .0090
2067 25.6600  11213  11561  .0089
2068 25.6700  11158  11457  .0090
2069 25.6800  11043  11378  .0091
2070 25.6900  11016  11319  .0091
2071 25.7000  11016  11278  .0091
2072 25.7100  11057  11254  .0090
2073 25.7200  11231  11246  .0089
2074 25.7300  11172  11250  .0090
2075 25.7400  11310  11267  .0088
2076 25.7500  11373  11294  .0088
2077 25.7600  11432  11331  .0087
2078 25.7700  11528  11378  .0087
2079 25.7800  11634  11432  .0086
2080 25.7900  11738  11495  .0085
2081 25.8000  11911  11562  .0084
2082 25.8100  11982  11635  .0083
2083 25.8200  12028  11715  .0083
2084 25.8300  12121  11802  .0083
2085 25.8400  12157  11898  .0082
2086 25.8500  12194  12004  .0082
2087 25.8600  12281  12120  .0081
2088 25.8700  12418  12245  .0081
2089 25.8800  12447  12381  .0080
2090 25.8900  12464  12527  .0080
2091 25.9000  12599  12682  .0079
2092 25.9100  12762  12846  .0078
2093 25.9200  12914  13018  .0077
2094 25.9300  13065  13194  .0077
2095 25.9400  13259  13373  .0075
2096 25.9500  13508  13552  .0074
2097 25.9600  13636  13726  .0073
2098 25.9700  13799  13892  .0072
2099 25.9800  13967  14046  .0072
2100 25.9900  14141  14183  .0071
2101 26.0000  14313  14292  .0070
2102 26.0100  14488  14365  .0069
2103 26.0200  14538  14402  .0069
2104 26.0300  14632  14402  .0068
2105 26.0400  14627  14372  .0068
2106 26.0500  14571  14302  .0069
2107 26.0600  14443  14191  .0069
2108 26.0700  14142  14026  .0071
2109 26.0800  14058  13808  .0071
2110 26.0900  13794  13547  .0072
2111 26.1000  13365  13257  .0075
2112 26.1100  13055  12949  .0077
2113 26.1200  12667  12634  .0079
2114 26.1300  12350  12322  .0081
2115 26.1400  12085  12044  .0083
2116 26.1500  11802  11757  .0085
2117 26.1600  11436  11489  .0087
2118 26.1700  11191  11241  .0089
2119 26.1800  10896  11015  .0092
2120 26.1900  10790  10811  .0093
2121 26.2000  10553  10628  .0095
2122 26.2100  10422  10466  .0096
2123 26.2200  10250  10324  .0098
2124 26.2300  10066  10201  .0099
2125 26.2400   9969  10095  .0100
2126 26.2500   9880  10005  .0101
2127 26.2600   9834   9930  .0102
2128 26.2700   9755   9871  .0103
2129 26.2800   9740   9821  .0103
2130 26.2900   9646   9782  .0104
2131 26.3000   9633   9752  .0104
2132 26.3100   9625   9730  .0104
2133 26.3200   9668   9714  .0103
2134 26.3300   9637   9703  .0104
2135 26.3400   9760   9696  .0102
2136 26.3500   9671   9692  .0103
2137 26.3600   9566   9689  .0105
2138 26.3700   9576   9688  .0104
2139 26.3800   9601   9687  .0104
2140 26.3900   9692   9684  .0103
2141 26.4000   9669   9677  .0103
2142 26.4100   9832   9668  .0102
2143 26.4200   9741   9659  .0103
2144 26.4300   9693   9650  .0103
2145 26.4400   9670   9645  .0103
2146 26.4500   9696   9643  .0103
2147 26.4600   9657   9648  .0104
2148 26.4700   9691   9658  .0103
2149 26.4800   9665   9677  .0103
2150 26.4900   9751   9703  .0103
2151 26.5000   9817   9739  .0102
2152 26.5100   9980   9783  .0100
2153 26.5200  10052   9837  .0099
2154 26.5300  10186   9901  .0098
2155 26.5400  10287   9975  .0097
2156 26.5500  10353  10059  .0097
2157 26.5600  10485  10154  .0095
2158 26.5700  10625  10260  .0094
2159 26.5800  10654  10376  .0094
2160 26.5900  10904  10503  .0092
2161 26.6000  10996  10641  .0091
2162 26.6100  11122  10789  .0090
2163 26.6200  11338  10948  .0088
2164 26.6300  11537  11118  .0087
2165 26.6400  11751  11297  .0085
2166 26.6500  11828  11487  .0085
2167 26.6600  11979  11685  .0083
2168 26.6700  12067  11891  .0083
2169 26.6800  12265  12106  .0082
2170 26.6900  12413  12335  .0081
2171 26.7000  12592  12564  .0079
2172 26.7100  12780  12800  .0078
2173 26.7200  12913  13040  .0077
2174 26.7300  13170  13281  .0076
2175 26.7400  13197  13521  .0076
2176 26.7500  13517  13757  .0074
2177 26.7600  13772  13983  .0073
2178 26.7700  13974  14196  .0072
2179 26.7800  13978  14391  .0072
2180 26.7900  14228  14564  .0070
2181 26.8000  14451  14711  .0069
2182 26.8100  14486  14818  .0069
2183 26.8200  14490  14871  .0069
2184 26.8300  14489  14871  .0069
2185 26.8400  14643  14823  .0068
2186 26.8500  14539  14735  .0069
2187 26.8600  14499  14616  .0069
2188 26.8700  14248  14472  .0070
2189 26.8800  14113  14292  .0071
2190 26.8900  13901  14091  .0072
2191 26.9000  13800  13870  .0072
2192 26.9100  13674  13638  .0073
2193 26.9200  13470  13402  .0074
2194 26.9300  13240  13167  .0076
2195 26.9400  13063  12939  .0077
2196 26.9500  12822  12718  .0078
2197 26.9600  12662  12506  .0079
2198 26.9700  12289  12304  .0081
2199 26.9800  12112  12109  .0083
2200 26.9900  11973  11921  .0084
2201 27.0000  11730  11738  .0085
2202 27.0100  11496  11552  .0087
2203 27.0200  11294  11355  .0089
2204 27.0300  11101  11148  .0090
2205 27.0400  10889  10937  .0092
2206 27.0500  10768  10724  .0093
2207 27.0600  10504  10516  .0095
2208 27.0700  10245  10314  .0098
2209 27.0800  10068  10122  .0099
2210 27.0900   9930   9941  .0101
2211 27.1000   9754   9774  .0103
2212 27.1100   9726   9620  .0103
2213 27.1200   9536   9480  .0105
2214 27.1300   9322   9354  .0107
2215 27.1400   9182   9242  .0109
2216 27.1500   9105   9142  .0110
2217 27.1600   9023   9053  .0111
2218 27.1700   8944   8976  .0112
2219 27.1800   8873   8910  .0113
2220 27.1900   8771   8852  .0114
2221 27.2000   8781   8804  .0114
2222 27.2100   8656   8763  .0116
2223 27.2200   8650   8730  .0116
2224 27.2300   8607   8703  .0116
2225 27.2400   8547   8685  .0117
2226 27.2500   8569   8667  .0117
2227 27.2600   8611   8655  .0116
2228 27.2700   8601   8645  .0116
2229 27.2800   8532   8639  .0117
2230 27.2900   8627   8634  .0116
2231 27.3000   8692   8631  .0115
2232 27.3100   8754   8627  .0114
2233 27.3200   8862   8623  .0113
2234 27.3300   8796   8617  .0114
2235 27.3400   8749   8607  .0114
2236 27.3500   8731   8594  .0115
2237 27.3600   8749   8578  .0114
2238 27.3700   8664   8559  .0115
2239 27.3800   8679   8488  .0115
2240 27.3900   8550   8461  .0117
2241 27.4000   8426   8429  .0119
2242 27.4100   8255   8394  .0121
2243 27.4200   8226   8357  .0122
2244 27.4300   8184   8321  .0122
2245 27.4400   8094   8285  .0124
2246 27.4500   8042   8252  .0124
2247 27.4600   8042   8221  .0124
2248 27.4700   7936   8193  .0126
2249 27.4800   8033   8169  .0124
2250 27.4900   8021   8148  .0125
2251 27.5000   8009   8131  .0125
2252 27.5100   7978   8118  .0125
2253 27.5200   8018   8108  .0125
2254 27.5300   7883   8103  .0127
2255 27.5400   7883   8100  .0127
2256 27.5500   7944   8101  .0126
2257 27.5600   7990   8105  .0125
2258 27.5700   7969   8112  .0125
2259 27.5800   7944   8122  .0126
2260 27.5900   8044   8133  .0124
2261 27.6000   8119   8147  .0123
2262 27.6100   8068   8163  .0124
2263 27.6200   8107   8180  .0123
2264 27.6300   8081   8199  .0124
2265 27.6400   8095   8218  .0124
2266 27.6500   8082   8239  .0124
2267 27.6600   8227   8261  .0122
2268 27.6700   8136   8283  .0123
2269 27.6800   8135   8305  .0123
2270 27.6900   8149   8328  .0123
2271 27.7000   8261   8352  .0121
2272 27.7100   8354   8380  .0120
2273 27.7200   8360   8408  .0120
2274 27.7300   8408   8440  .0119
2275 27.7400   8505   8475  .0118
2276 27.7500   8516   8514  .0117
2277 27.7600   8594   8557  .0116
2278 27.7700   8601   8604  .0116
2279 27.7800   8632   8655  .0116
2280 27.7900   8705   8710  .0115
2281 27.8000   8633   8771  .0116
2282 27.8100   8808   8835  .0114
2283 27.8200   9021   8904  .0111
2284 27.8300   9032   8979  .0111
2285 27.8400   8992   9059  .0111
2286 27.8500   9079   9144  .0110
2287 27.8600   9150   9237  .0109
2288 27.8700   9288   9337  .0108
2289 27.8800   9526   9445  .0105
2290 27.8900   9566   9560  .0105
2291 27.9000   9639   9684  .0104
2292 27.9100   9805   9815  .0102
2293 27.9200   9989   9954  .0100
2294 27.9300  10176  10100  .0098
2295 27.9400  10273  10253  .0097
2296 27.9500  10511  10411  .0095
2297 27.9600  10705  10574  .0093
2298 27.9700  10850  10738  .0092
2299 27.9800  11051  10905  .0090
2300 27.9900  11273  11072  .0089
2301 28.0000  11442  11236  .0087
2302 28.0100  11564  11397  .0086
2303 28.0200  11637  11551  .0086
2304 28.0300  11871  11687  .0084
2305 28.0400  11893  11801  .0084
2306 28.0500  11859  11906  .0084
2307 28.0600  12040  11993  .0083
2308 28.0700  12221  12061  .0082
2309 28.0800  12240  12109  .0082
2310 28.0900  12127  12134  .0082
2311 28.1000  12190  12138  .0082
2312 28.1100  12150  12117  .0082
2313 28.1200  12065  12068  .0083
2314 28.1300  11991  11970  .0083
2315 28.1400  11819  11826  .0085
2316 28.1500  11638  11641  .0086
2317 28.1600  11478  11427  .0087
2318 28.1700  11256  11193  .0089
2319 28.1800  11027  10949  .0091
2320 28.1900  10889  10702  .0092
2321 28.2000  10634  10460  .0094
2322 28.2100  10325  10226  .0097
2323 28.2200  10202  10004  .0098
2324 28.2300   9944   9795  .0101
2325 28.2400   9638   9601  .0104
2326 28.2500   9498   9423  .0105
2327 28.2600   9247   9255  .0108
2328 28.2700   9029   9100  .0111
2329 28.2800   8894   8957  .0112
2330 28.2900   8821   8825  .0113
2331 28.3000   8609   8705  .0116
2332 28.3100   8367   8597  .0120
2333 28.3200   8331   8499  .0120
2334 28.3300   8197   8413  .0122
2335 28.3400   8136   8336  .0123
2336 28.3500   8069   8269  .0124
2337 28.3600   7967   8210  .0126
2338 28.3700   8038   8161  .0124
2339 28.3800   8013   8119  .0125
2340 28.3900   7927   8086  .0126
2341 28.4000   7935   8059  .0126
2342 28.4100   7826   8038  .0128
2343 28.4200   7830   8024  .0128
2344 28.4300   7863   8015  .0127
2345 28.4400   7813   8011  .0128
2346 28.4500   7808   8013  .0128
2347 28.4600   7809   8019  .0128
2348 28.4700   7842   8030  .0128
2349 28.4800   7864   8045  .0127
2350 28.4900   7809   8063  .0128
2351 28.5000   7873   8085  .0127
2352 28.5100   7879   8111  .0127
2353 28.5200   7869   8140  .0127
2354 28.5300   7955   8171  .0126
2355 28.5400   7901   8205  .0127
2356 28.5500   7997   8240  .0125
2357 28.5600   8120   8276  .0123
2358 28.5700   8274   8312  .0121
2359 28.5800   8247   8348  .0121
2360 28.5900   8301   8381  .0120
2361 28.6000   8448   8411  .0118
2362 28.6100   8494   8438  .0118
2363 28.6200   8565   8462  .0117
2364 28.6300   8710   8478  .0115
2365 28.6400   8804   8488  .0114
2366 28.6500   8801   8491  .0114
2367 28.6600   8791   8488  .0114
2368 28.6700   8777   8474  .0114
2369 28.6800   8853   8448  .0113
2370 28.6900   8687   8408  .0115
2371 28.7000   8617   8357  .0116
2372 28.7100   8584   8297  .0116
2373 28.7200   8499   8234  .0118
2374 28.7300   8450   8166  .0118
2375 28.7400   8336   8099  .0120
2376 28.7500   8245   8032  .0121
2377 28.7600   8077   7969  .0124
2378 28.7700   8045   7910  .0124
2379 28.7800   7957   7848  .0126
2380 28.7900   7775   7799  .0129
2381 28.8000   7736   7755  .0129
2382 28.8100   7704   7716  .0130
2383 28.8200   7633   7682  .0131
2384 28.8300   7671   7653  .0130
2385 28.8400   7619   7627  .0131
2386 28.8500   7640   7599  .0131
2387 28.8600   7686   7580  .0130
2388 28.8700   7627   7564  .0131
2389 28.8800   7618   7551  .0131
2390 28.8900   7719   7539  .0130
2391 28.9000   7703   7528  .0130
2392 28.9100   7670   7519  .0130
2393 28.9200   7667   7510  .0130
2394 28.9300   7600   7501  .0132
2395 28.9400   7596   7492  .0132
2396 28.9500   7551   7483  .0132
2397 28.9600   7561   7475  .0132
2398 28.9700   7518   7469  .0133
2399 28.9800   7444   7459  .0134
2400 28.9900   7455   7456  .0134
2401 29.0000   7486   7456  .0134
2402 29.0100   7479   7459  .0134
2403 29.0200   7469   7464  .0134
2404 29.0300   7468   7472  .0134
2405 29.0400   7453   7482  .0134
2406 29.0500   7450   7495  .0134
2407 29.0600   7452   7541  .0134
2408 29.0700   7378   7559  .0136
2409 29.0800   7366   7579  .0136
2410 29.0900   7430   7603  .0135
2411 29.1000   7538   7631  .0133
2412 29.1100   7526   7657  .0133
2413 29.1200   7423   7685  .0135
2414 29.1300   7570   7715  .0132
2415 29.1400   7591   7744  .0132
2416 29.1500   7571   7774  .0132
2417 29.1600   7665   7804  .0130
2418 29.1700   7766   7832  .0129
2419 29.1800   7813   7857  .0128
2420 29.1900   7846   7879  .0127
2421 29.2000   7837   7897  .0128
2422 29.2100   7900   7910  .0127
2423 29.2200   7975   7921  .0125
2424 29.2300   7944   7920  .0126
2425 29.2400   7818   7909  .0128
2426 29.2500   7808   7887  .0128
2427 29.2600   7722   7856  .0130
2428 29.2700   7619   7815  .0131
2429 29.2800   7556   7769  .0132
2430 29.2900   7547   7719  .0133
2431 29.3000   7518   7665  .0133
2432 29.3100   7405   7611  .0135
2433 29.3200   7373   7558  .0136
2434 29.3300   7357   7506  .0136
2435 29.3400   7384   7456  .0135
2436 29.3500   7353   7410  .0136
2437 29.3600   7257   7367  .0138
2438 29.3700   7244   7328  .0138
2439 29.3800   7265   7293  .0138
2440 29.3900   7151   7262  .0140
2441 29.4000   7116   7235  .0141
2442 29.4100   7196   7211  .0139
2443 29.4200   7220   7191  .0139
2444 29.4300   7070   7174  .0141
2445 29.4400   7062   7161  .0142
2446 29.4500   7000   7150  .0143
2447 29.4600   7067   7143  .0142
2448 29.4700   7032   7138  .0142
2449 29.4800   7052   7135  .0142
2450 29.4900   7080   7135  .0141
2451 29.5000   7075   7137  .0141
2452 29.5100   7070   7141  .0141
2453 29.5200   7072   7146  .0141
2454 29.5300   7205   7155  .0139
2455 29.5400   7166   7169  .0140
2456 29.5500   7153   7180  .0140
2457 29.5600   7121   7193  .0140
2458 29.5700   7066   7208  .0142
2459 29.5800   7262   7223  .0138
2460 29.5900   7239   7240  .0138
2461 29.6000   7135   7258  .0140
2462 29.6100   7261   7277  .0138
2463 29.6200   7179   7297  .0139
2464 29.6300   7234   7316  .0138
2465 29.6400   7274   7336  .0137
2466 29.6500   7332   7356  .0136
2467 29.6600   7350   7376  .0136
2468 29.6700   7312   7395  .0137
2469 29.6800   7446   7413  .0134
2470 29.6900   7444   7430  .0134
2471 29.7000   7444   7445  .0134
2472 29.7100   7454   7457  .0134
2473 29.7200   7480   7466  .0134
2474 29.7300   7435   7474  .0134
2475 29.7400   7478   7481  .0134
2476 29.7500   7469   7488  .0134
2477 29.7600   7541   7495  .0133
2478 29.7700   7540   7502  .0133
2479 29.7800   7558   7511  .0132
2480 29.7900   7537   7521  .0133
2481 29.8000   7575   7533  .0132
2482 29.8100   7520   7545  .0133
2483 29.8200   7595   7558  .0132
2484 29.8300   7674   7571  .0130
2485 29.8400   7590   7585  .0132
2486 29.8500   7566   7600  .0132
2487 29.8600   7530   7615  .0133
2488 29.8700   7487   7631  .0134
2489 29.8800   7573   7648  .0132
2490 29.8900   7568   7664  .0132
2491 29.9000   7597   7680  .0132
2492 29.9100   7545   7695  .0133
2493 29.9200   7507   7708  .0133
2494 29.9300   7596   7719  .0132
2495 29.9400   7659   7727  .0131
2496 29.9500   7634   7733  .0131
2497 29.9600   7636   7732  .0131
2498 29.9700   7605   7723  .0131
2499 29.9800   7593   7709  .0132
2500 29.9900   7586   7689  .0132
2501 30.0000   7658   7662  .0131
2502 30.0100   7596   7637  .0132
2503 30.0200   7555   7611  .0132
2504 30.0300   7682   7584  .0130
2505 30.0400   7571   7562  .0132
2506 30.0500   7489   7538  .0134
2507 30.0600   7476   7516  .0134
2508 30.0700   7409   7506  .0135
2509 30.0800   7399   7486  .0135
2510 30.0900   7400   7466  .0135
2511 30.1000   7400   7436  .0135
2512 30.1100   7280   7415  .0137
2513 30.1200   7300   7394  .0137
2514 30.1300   7315   7372  .0137
2515 30.1400   7242   7349  .0138
2516 30.1500   7219   7327  .0139
2517 30.1600   7160   7306  .0140
2518 30.1700   7177   7286  .0139
2519 30.1800   7190   7267  .0139
2520 30.1900   7143   7249  .0140
2521 30.2000   7109   7233  .0141
2522 30.2100   7038   7219  .0142
2523 30.2200   7042   7206  .0142
2524 30.2300   7017   7193  .0143
2525 30.2400   7039   7182  .0142
2526 30.2500   7072   7171  .0141
2527 30.2600   7108   7161  .0141
2528 30.2700   7042   7152  .0142
2529 30.2800   7095   7143  .0141
2530 30.2900   7110   7136  .0141
2531 30.3000   7025   7131  .0142
2532 30.3100   7083   7128  .0141
2533 30.3200   7116   7127  .0141
2534 30.3300   7136   7128  .0140
2535 30.3400   7114   7132  .0141
2536 30.3500   7145   7145  .0140
2537 30.3600   7191   7153  .0139
2538 30.3700   7192   7164  .0139
2539 30.3800   7207   7177  .0139
2540 30.3900   7232   7193  .0138
2541 30.4000   7158   7210  .0140
2542 30.4100   7221   7230  .0138
2543 30.4200   7253   7253  .0138
2544 30.4300   7289   7277  .0137
2545 30.4400   7256   7303  .0138
2546 30.4500   7371   7332  .0136
2547 30.4600   7392   7362  .0135
2548 30.4700   7385   7395  .0135
2549 30.4800   7408   7429  .0135
2550 30.4900   7384   7466  .0135
2551 30.5000   7417   7505  .0135
2552 30.5100   7456   7544  .0134
2553 30.5200   7530   7586  .0133
2554 30.5300   7501   7628  .0133
2555 30.5400   7498   7671  .0133
2556 30.5500   7607   7714  .0131
2557 30.5600   7603   7756  .0132
2558 30.5700   7686   7798  .0130
2559 30.5800   7669   7839  .0130
2560 30.5900   7685   7879  .0130
2561 30.6000   7780   7917  .0129
2562 30.6100   7820   7950  .0128
2563 30.6200   7918   7979  .0126
2564 30.6300   8080   8004  .0124
2565 30.6400   8096   8037  .0124
2566 30.6500   8104   8056  .0123
2567 30.6600   8181   8076  .0122
2568 30.6700   8216   8098  .0122
2569 30.6800   8275   8121  .0121
2570 30.6900   8356   8146  .0120
2571 30.7000   8371   8175  .0119
2572 30.7100   8388   8208  .0119
2573 30.7200   8428   8242  .0119
2574 30.7300   8465   8279  .0118
2575 30.7400   8587   8321  .0116
2576 30.7500   8616   8368  .0116
2577 30.7600   8559   8420  .0117
2578 30.7700   8697   8481  .0115
2579 30.7800   8656   8551  .0116
2580 30.7900   8695   8630  .0115
2581 30.8000   8733   8720  .0115
2582 30.8100   8840   8820  .0113
2583 30.8200   8904   8932  .0112
2584 30.8300   9056   9058  .0110
2585 30.8400   9194   9194  .0109
2586 30.8500   9356   9342  .0107
2587 30.8600   9580   9502  .0104
2588 30.8700   9717   9679  .0103
2589 30.8800   9825   9862  .0102
2590 30.8900  10080  10057  .0099
2591 30.9000  10288  10262  .0097
2592 30.9100  10419  10477  .0096
2593 30.9200  10586  10701  .0094
2594 30.9300  10852  10932  .0092
2595 30.9400  11033  11168  .0091
2596 30.9500  11239  11405  .0089
2597 30.9600  11611  11641  .0086
2598 30.9700  11729  11875  .0085
2599 30.9800  12013  12097  .0083
2600 30.9900  12220  12307  .0082
2601 31.0000  12521  12498  .0080
2602 31.0100  12761  12666  .0078
2603 31.0200  12941  12809  .0077
2604 31.0300  12957  12916  .0077
2605 31.0400  13032  12988  .0077
2606 31.0500  13130  13021  .0076
2607 31.0600  13145  12995  .0076
2608 31.0700  13034  12898  .0077
2609 31.0800  12893  12739  .0078
2610 31.0900  12682  12527  .0079
2611 31.1000  12526  12275  .0080
2612 31.1100  12200  11996  .0082
2613 31.1200  11906  11702  .0084
2614 31.1300  11649  11403  .0086
2615 31.1400  11286  11108  .0089
2616 31.1500  10809  10822  .0093
2617 31.1600  10569  10549  .0095
2618 31.1700  10334  10293  .0097
2619 31.1800  10149  10053  .0099
2620 31.1900   9994   9830  .0100
2621 31.2000   9688   9623  .0103
2622 31.2100   9468   9428  .0106
2623 31.2200   9227   9246  .0108
2624 31.2300   9035   9073  .0111
2625 31.2400   8987   8909  .0111
2626 31.2500   8771   8755  .0114
2627 31.2600   8623   8612  .0116
2628 31.2700   8613   8480  .0116
2629 31.2800   8425   8360  .0119
2630 31.2900   8373   8251  .0119
2631 31.3000   8251   8154  .0121
2632 31.3100   8133   8068  .0123
2633 31.3200   8106   7993  .0123
2634 31.3300   8032   7928  .0125
2635 31.3400   7948   7873  .0126
2636 31.3500   7875   7827  .0127
2637 31.3600   7860   7789  .0127
2638 31.3700   7827   7760  .0128
2639 31.3800   7847   7737  .0127
2640 31.3900   7799   7721  .0128
2641 31.4000   7764   7711  .0129
2642 31.4100   7856   7706  .0127
2643 31.4200   7715   7709  .0130
2644 31.4300   7789   7713  .0128
2645 31.4400   7713   7720  .0130
2646 31.4500   7726   7728  .0129
2647 31.4600   7730   7739  .0129
2648 31.4700   7677   7749  .0130
2649 31.4800   7681   7759  .0130
2650 31.4900   7687   7766  .0130
2651 31.5000   7688   7771  .0130
2652 31.5100   7706   7772  .0130
2653 31.5200   7718   7769  .0130
2654 31.5300   7643   7761  .0131
2655 31.5400   7651   7744  .0131
2656 31.5500   7597   7717  .0132
2657 31.5600   7562   7682  .0132
2658 31.5700   7568   7640  .0132
2659 31.5800   7611   7592  .0131
2660 31.5900   7578   7543  .0132
2661 31.6000   7496   7493  .0133
2662 31.6100   7444   7444  .0134
2663 31.6200   7397   7398  .0135
2664 31.6300   7440   7368  .0134
2665 31.6400   7471   7330  .0134
2666 31.6500   7381   7296  .0135
2667 31.6600   7421   7267  .0135
2668 31.6700   7444   7243  .0134
2669 31.6800   7435   7223  .0134
2670 31.6900   7495   7209  .0133
2671 31.7000   7501   7199  .0133
2672 31.7100   7446   7194  .0134
2673 31.7200   7518   7194  .0133
2674 31.7300   7595   7198  .0132
2675 31.7400   7593   7206  .0132
2676 31.7500   7589   7218  .0132
2677 31.7600   7496   7235  .0133
2678 31.7700   7526   7256  .0133
2679 31.7800   7580   7281  .0132
2680 31.7900   7591   7310  .0132
2681 31.8000   7685   7343  .0130
2682 31.8100   7687   7381  .0130
2683 31.8200   7781   7424  .0129
2684 31.8300   7817   7472  .0128
2685 31.8400   7838   7526  .0128
2686 31.8500   7948   7585  .0126
2687 31.8600   7964   7650  .0126
2688 31.8700   8031   7720  .0125
2689 31.8800   8082   7796  .0124
2690 31.8900   8174   7878  .0122
2691 31.9000   8290   7965  .0121
2692 31.9100   8310   8058  .0120
2693 31.9200   8421   8155  .0119
2694 31.9300   8509   8257  .0118
2695 31.9400   8553   8362  .0117
2696 31.9500   8657   8470  .0116
2697 31.9600   8664   8580  .0115
2698 31.9700   8698   8690  .0115
2699 31.9800   8838   8801  .0113
2700 31.9900   8848   8906  .0113
2701 32.0000   8922   9005  .0112
2702 32.0100   8932   9097  .0112
2703 32.0200   8968   9178  .0112
2704 32.0300   8946   9249  .0112
2705 32.0400   8968   9302  .0112
2706 32.0500   8985   9338  .0111
2707 32.0600   9026   9354  .0111
2708 32.0700   8963   9346  .0112
2709 32.0800   8964   9308  .0112
2710 32.0900   8900   9245  .0112
2711 32.1000   8786   9163  .0114
2712 32.1100   8792   9068  .0114
2713 32.1200   8772   8967  .0114
2714 32.1300   8630   8864  .0116
2715 32.1400   8546   8779  .0117
2716 32.1500   8658   8687  .0116
2717 32.1600   8584   8604  .0116
2718 32.1700   8478   8531  .0118
2719 32.1800   8415   8471  .0119
2720 32.1900   8382   8422  .0119
2721 32.2000   8379   8384  .0119
2722 32.2100   8293   8358  .0121
2723 32.2200   8318   8343  .0120
2724 32.2300   8333   8337  .0120
2725 32.2400   8260   8340  .0121
2726 32.2500   8279   8351  .0121
2727 32.2600   8303   8367  .0120
2728 32.2700   8310   8389  .0120
2729 32.2800   8221   8414  .0122
2730 32.2900   8289   8441  .0121
2731 32.3000   8346   8469  .0120
2732 32.3100   8406   8496  .0119
2733 32.3200   8382   8522  .0119
2734 32.3300   8490   8544  .0118
2735 32.3400   8519   8563  .0117
2736 32.3500   8609   8575  .0116
2737 32.3600   8621   8576  .0116
2738 32.3700   8543   8564  .0117
2739 32.3800   8593   8543  .0116
2740 32.3900   8586   8516  .0116
2741 32.4000   8488   8486  .0118
2742 32.4100   8487   8456  .0118
2743 32.4200   8539   8432  .0117
2744 32.4300   8447   8408  .0118
2745 32.4400   8400   8390  .0119
2746 32.4500   8454   8378  .0118
2747 32.4600   8477   8374  .0118
2748 32.4700   8496   8377  .0118
2749 32.4800   8440   8388  .0118
2750 32.4900   8517   8407  .0117
2751 32.5000   8474   8434  .0118
2752 32.5100   8468   8467  .0118
2753 32.5200   8641   8506  .0116
2754 32.5300   8655   8550  .0116
2755 32.5400   8639   8599  .0116
2756 32.5500   8690   8651  .0115
2757 32.5600   8700   8706  .0115
2758 32.5700   8783   8761  .0114
2759 32.5800   8747   8816  .0114
2760 32.5900   8791   8866  .0114
2761 32.6000   8833   8913  .0113
2762 32.6100   8843   8955  .0113
2763 32.6200   8807   8987  .0114
2764 32.6300   8849   9011  .0113
2765 32.6400   8827   9026  .0113
2766 32.6500   8830   9022  .0113
2767 32.6600   8805   8998  .0114
2768 32.6700   8697   8956  .0115
2769 32.6800   8722   8902  .0115
2770 32.6900   8664   8840  .0115
2771 32.7000   8563   8773  .0117
2772 32.7100   8561   8709  .0117
2773 32.7200   8587   8649  .0116
2774 32.7300   8584   8596  .0116
2775 32.7400   8582   8554  .0117
2776 32.7500   8580   8518  .0117
2777 32.7600   8484   8490  .0118
2778 32.7700   8525   8473  .0117
2779 32.7800   8472   8462  .0118
2780 32.7900   8481   8457  .0118
2781 32.8000   8463   8458  .0118
2782 32.8100   8471   8464  .0118
2783 32.8200   8541   8471  .0117
2784 32.8300   8486   8480  .0118
2785 32.8400   8519   8487  .0117
2786 32.8500   8537   8491  .0117
2787 32.8600   8469   8492  .0118
2788 32.8700   8476   8487  .0118
2789 32.8800   8432   8474  .0119
2790 32.8900   8379   8453  .0119
2791 32.9000   8406   8424  .0119
2792 32.9100   8399   8391  .0119
2793 32.9200   8284   8354  .0121
2794 32.9300   8324   8315  .0120
2795 32.9400   8277   8276  .0121
2796 32.9500   8282   8238  .0121
2797 32.9600   8300   8199  .0120
2798 32.9700   8220   8161  .0122
2799 32.9800   8105   8120  .0123
2800 32.9900   8066   8077  .0124
2801 33.0000   8002   8031  .0125
2802 33.0100   7935   7984  .0126
2803 33.0200   7831   7936  .0128
2804 33.0300   7775   7887  .0129
2805 33.0400   7789   7816  .0128
2806 33.0500   7737   7761  .0129
2807 33.0600   7638   7704  .0131
2808 33.0700   7680   7649  .0130
2809 33.0800   7705   7594  .0130
2810 33.0900   7637   7543  .0131
2811 33.1000   7536   7495  .0133
2812 33.1100   7538   7452  .0133
2813 33.1200   7469   7413  .0134
2814 33.1300   7422   7377  .0135
2815 33.1400   7465   7343  .0134
2816 33.1500   7430   7312  .0135
2817 33.1600   7364   7283  .0136
2818 33.1700   7282   7257  .0137
2819 33.1800   7332   7233  .0136
2820 33.1900   7263   7212  .0138
2821 33.2000   7285   7190  .0137
2822 33.2100   7235   7172  .0138
2823 33.2200   7262   7155  .0138
2824 33.2300   7229   7141  .0138
2825 33.2400   7282   7130  .0137
2826 33.2500   7239   7122  .0138
2827 33.2600   7194   7118  .0139
2828 33.2700   7163   7117  .0140
2829 33.2800   7103   7122  .0141
2830 33.2900   7129   7130  .0140
2831 33.3000   7160   7145  .0140
2832 33.3100   7178   7163  .0139
2833 33.3200   7154   7186  .0140
2834 33.3300   7161   7214  .0140
2835 33.3400   7259   7245  .0138
2836 33.3500   7376   7279  .0136
2837 33.3600   7311   7316  .0137
2838 33.3700   7431   7356  .0135
2839 33.3800   7541   7397  .0133
2840 33.3900   7500   7440  .0133
2841 33.4000   7518   7483  .0133
2842 33.4100   7493   7527  .0133
2843 33.4200   7577   7570  .0132
2844 33.4300   7746   7612  .0129
2845 33.4400   7736   7649  .0129
2846 33.4500   7692   7685  .0130
2847 33.4600   7738   7720  .0129
2848 33.4700   7844   7755  .0127
2849 33.4800   7844   7806  .0127
2850 33.4900   7887   7846  .0127
2851 33.5000   7873   7890  .0127
2852 33.5100   8070   7938  .0124
2853 33.5200   7931   7991  .0126
2854 33.5300   7960   8043  .0126
2855 33.5400   8086   8100  .0124
2856 33.5500   8230   8158  .0122
2857 33.5600   8265   8215  .0121
2858 33.5700   8353   8270  .0120
2859 33.5800   8461   8319  .0118
2860 33.5900   8394   8372  .0119
2861 33.6000   8362   8405  .0120
2862 33.6100   8335   8428  .0120
2863 33.6200   8344   8440  .0120
2864 33.6300   8403   8437  .0119
2865 33.6400   8365   8411  .0120
2866 33.6500   8299   8361  .0120
2867 33.6600   8207   8290  .0122
2868 33.6700   8225   8203  .0122
2869 33.6800   8165   8106  .0122
2870 33.6900   8045   8004  .0124
2871 33.7000   7959   7901  .0126
2872 33.7100   7830   7801  .0128
2873 33.7200   7809   7707  .0128
2874 33.7300   7825   7622  .0128
2875 33.7400   7688   7544  .0130
2876 33.7500   7649   7476  .0131
2877 33.7600   7617   7417  .0131
2878 33.7700   7525   7369  .0133
2879 33.7800   7578   7329  .0132
2880 33.7900   7449   7299  .0134
2881 33.8000   7442   7277  .0134
2882 33.8100   7377   7264  .0136
2883 33.8200   7396   7258  .0135
2884 33.8300   7391   7260  .0135
2885 33.8400   7315   7268  .0137
2886 33.8500   7382   7283  .0135
2887 33.8600   7439   7303  .0134
2888 33.8700   7469   7328  .0134
2889 33.8800   7380   7359  .0136
2890 33.8900   7435   7396  .0134
2891 33.9000   7397   7434  .0135
2892 33.9100   7493   7476  .0133
2893 33.9200   7594   7522  .0132
2894 33.9300   7640   7573  .0131
2895 33.9400   7597   7628  .0132
2896 33.9500   7598   7689  .0132
2897 33.9600   7798   7754  .0128
2898 33.9700   7836   7824  .0128
2899 33.9800   7911   7898  .0126
2900 33.9900   8041   7976  .0124
2901 34.0000   8001   8056  .0125
2902 34.0100   8037   8139  .0124
2903 34.0200   8115   8223  .0123
2904 34.0300   8280   8309  .0121
2905 34.0400   8375   8392  .0119
2906 34.0500   8408   8476  .0119
2907 34.0600   8434   8550  .0119
2908 34.0700   8440   8627  .0118
2909 34.0800   8495   8697  .0118
2910 34.0900   8469   8760  .0118
2911 34.1000   8567   8813  .0117
2912 34.1100   8670   8852  .0115
2913 34.1200   8692   8878  .0115
2914 34.1300   8650   8888  .0116
2915 34.1400   8695   8881  .0115
2916 34.1500   8699   8852  .0115
2917 34.1600   8602   8793  .0116
2918 34.1700   8628   8706  .0116
2919 34.1800   8599   8598  .0116
2920 34.1900   8498   8484  .0118
2921 34.2000   8382   8349  .0119
2922 34.2100   8398   8211  .0119
2923 34.2200   8373   8075  .0119
2924 34.2300   8220   7942  .0122
2925 34.2400   8084   7817  .0124
2926 34.2500   7958   7701  .0126
2927 34.2600   7879   7596  .0127
2928 34.2700   7739   7501  .0129
2929 34.2800   7672   7417  .0130
2930 34.2900   7552   7344  .0132
2931 34.3000   7467   7281  .0134
2932 34.3100   7437   7228  .0134
2933 34.3200   7358   7183  .0136
2934 34.3300   7294   7148  .0137
2935 34.3400   7209   7119  .0139
2936 34.3500   7108   7092  .0141
2937 34.3600   7102   7075  .0141
2938 34.3700   7083   7063  .0141
2939 34.3800   7084   7054  .0141
2940 34.3900   7041   7049  .0142
2941 34.4000   7023   7045  .0142
2942 34.4100   7027   7043  .0142
2943 34.4200   7088   7040  .0141
2944 34.4300   7092   7038  .0141
2945 34.4400   7146   7036  .0140
2946 34.4500   7112   7027  .0141
2947 34.4600   7122   7015  .0140
2948 34.4700   7154   7001  .0140
2949 34.4800   7124   6985  .0140
2950 34.4900   7039   6968  .0142
2951 34.5000   7027   6951  .0142
2952 34.5100   7065   6933  .0142
2953 34.5200   7023   6916  .0142
2954 34.5300   7030   6901  .0142
2955 34.5400   6997   6887  .0143
2956 34.5500   7006   6876  .0143
2957 34.5600   7040   6867  .0142
2958 34.5700   7001   6861  .0143
2959 34.5800   7031   6857  .0142
2960 34.5900   7056   6854  .0142
2961 34.6000   7048   6854  .0142
2962 34.6100   7031   6854  .0142
2963 34.6200   7077   6856  .0141
2964 34.6300   7094   6857  .0141
2965 34.6400   7111   6849  .0141
2966 34.6500   7125   6847  .0140
2967 34.6600   7043   6844  .0142
2968 34.6700   6982   6841  .0143
2969 34.6800   6931   6837  .0144
2970 34.6900   6908   6834  .0145
2971 34.7000   6914   6831  .0145
2972 34.7100   6971   6828  .0143
2973 34.7200   6860   6825  .0146
2974 34.7300   6780   6822  .0147
2975 34.7400   6800   6817  .0147
2976 34.7500   6808   6810  .0147
2977 34.7600   6743   6801  .0148
2978 34.7700   6706   6787  .0149
2979 34.7800   6701   6769  .0149
2980 34.7900   6720   6747  .0149
2981 34.8000   6675   6722  .0150
2982 34.8100   6582   6697  .0152
2983 34.8200   6657   6673  .0150
2984 34.8300   6624   6650  .0151
2985 34.8400   6584   6630  .0152
2986 34.8500   6572   6614  .0152
2987 34.8600   6540   6602  .0153
2988 34.8700   6504   6591  .0154
2989 34.8800   6517   6586  .0153
2990 34.8900   6494   6585  .0154
2991 34.9000   6455   6587  .0155
2992 34.9100   6475   6592  .0154
2993 34.9200   6549   6599  .0153
2994 34.9300   6565   6616  .0152
2995 34.9400   6509   6625  .0154
2996 34.9500   6579   6638  .0152
2997 34.9600   6609   6648  .0151
2998 34.9700   6598   6654  .0152
2999 34.9800   6639   6661  .0151
3000 34.9900   6691   6665  .0149
3001 35.0000   6758   6666  .0148
3002 35.0100   6745   6664  .0148
3003 35.0200   6731   6660  .0149
3004 35.0300   6719   6652  .0149
3005 35.0400   6684   6643  .0150
3006 35.0500   6675   6633  .0150
3007 35.0600   6679   6621  .0150
3008 35.0700   6687   6607  .0150
3009 35.0800   6611   6593  .0151
3010 35.0900   6554   6579  .0153
3011 35.1000   6498   6568  .0154
3012 35.1100   6513   6559  .0154
3013 35.1200   6494   6555  .0154
3014 35.1300   6472   6554  .0155
3015 35.1400   6455   6558  .0155
3016 35.1500   6530   6567  .0153
3017 35.1600   6507   6581  .0154
3018 35.1700   6551   6601  .0153
3019 35.1800   6592   6626  .0152
3020 35.1900   6678   6657  .0150
3021 35.2000   6697   6693  .0149
3022 35.2100   6678   6735  .0150
3023 35.2200   6722   6784  .0149
3024 35.2300   6871   6838  .0146
3025 35.2400   6877   6898  .0145
3026 35.2500   7015   6964  .0143
3027 35.2600   7045   7036  .0142
3028 35.2700   7042   7115  .0142
3029 35.2800   7099   7200  .0141
3030 35.2900   7225   7292  .0138
3031 35.3000   7302   7389  .0137
3032 35.3100   7448   7494  .0134
3033 35.3200   7587   7604  .0132
3034 35.3300   7578   7720  .0132
3035 35.3400   7751   7842  .0129
3036 35.3500   7910   7969  .0126
3037 35.3600   7991   8101  .0125
3038 35.3700   8249   8239  .0121
3039 35.3800   8378   8381  .0119
3040 35.3900   8574   8528  .0117
3041 35.4000   8736   8678  .0114
3042 35.4100   8838   8830  .0113
3043 35.4200   9101   8982  .0110
3044 35.4300   9240   9131  .0108
3045 35.4400   9376   9278  .0107
3046 35.4500   9580   9419  .0104
3047 35.4600   9647   9552  .0104
3048 35.4700   9816   9675  .0102
3049 35.4800   9854   9784  .0101
3050 35.4900   9918   9879  .0101
3051 35.5000   9975   9952  .0100
3052 35.5100  10244   9994  .0098
3053 35.5200  10216  10006  .0098
3054 35.5300  10142   9991  .0099
3055 35.5400  10109   9954  .0099
3056 35.5500  10027   9898  .0100
3057 35.5600  10080   9826  .0099
3058 35.5700  10029   9742  .0100
3059 35.5800   9927   9648  .0101
3060 35.5900   9696   9544  .0103
3061 35.6000   9595   9430  .0104
3062 35.6100   9416   9308  .0106
3063 35.6200   9384   9171  .0107
3064 35.6300   9184   9019  .0109
3065 35.6400   9040   8848  .0111
3066 35.6500   8907   8677  .0112
3067 35.6600   8634   8505  .0116
3068 35.6700   8440   8334  .0118
3069 35.6800   8218   8170  .0122
3070 35.6900   8058   8014  .0124
3071 35.7000   7900   7869  .0127
3072 35.7100   7807   7737  .0128
3073 35.7200   7629   7617  .0131
3074 35.7300   7403   7509  .0135
3075 35.7400   7291   7415  .0137
3076 35.7500   7235   7333  .0138
3077 35.7600   7194   7263  .0139
3078 35.7700   7111   7203  .0141
3079 35.7800   6992   7154  .0143
3080 35.7900   6974   7115  .0143
3081 35.8000   6900   7084  .0145
3082 35.8100   6870   7061  .0146
3083 35.8200   6855   7046  .0146
3084 35.8300   6828   7037  .0146
3085 35.8400   6814   7035  .0147
3086 35.8500   6791   7036  .0147
3087 35.8600   6788   7042  .0147
3088 35.8700   6789   7050  .0147
3089 35.8800   6871   7061  .0146
3090 35.8900   6777   7073  .0148
3091 35.9000   6793   7086  .0147
3092 35.9100   6777   7100  .0148
3093 35.9200   6785   7112  .0147
3094 35.9300   6857   7122  .0146
3095 35.9400   6867   7129  .0146
3096 35.9500   6835   7134  .0146
3097 35.9600   6933   7139  .0144
3098 35.9700   6988   7145  .0143
3099 35.9800   7080   7152  .0141
3100 35.9900   7108   7160  .0141
3101 36.0000   7121   7172  .0140
3102 36.0100   7184   7189  .0139
3103 36.0200   7205   7210  .0139
3104 36.0300   7325   7238  .0137
3105 36.0400   7405   7271  .0135
3106 36.0500   7462   7312  .0134
3107 36.0600   7486   7360  .0134
3108 36.0700   7537   7414  .0133
3109 36.0800   7577   7475  .0132
3110 36.0900   7689   7551  .0130
3111 36.1000   7735   7622  .0129
3112 36.1100   7834   7696  .0128
3113 36.1200   7922   7773  .0126
3114 36.1300   7975   7849  .0125
3115 36.1400   8092   7924  .0124
3116 36.1500   8174   7994  .0122
3117 36.1600   8020   8050  .0125
3118 36.1700   8186   8105  .0122
3119 36.1800   8327   8150  .0120
3120 36.1900   8282   8180  .0121
3121 36.2000   8284   8195  .0121
3122 36.2100   8242   8193  .0121
3123 36.2200   8208   8167  .0122
3124 36.2300   8122   8116  .0123
3125 36.2400   8116   8043  .0123
3126 36.2500   7935   7954  .0126
3127 36.2600   7863   7851  .0127
3128 36.2700   7765   7740  .0129
3129 36.2800   7712   7626  .0130
3130 36.2900   7483   7514  .0134
3131 36.3000   7449   7405  .0134
3132 36.3100   7302   7302  .0137
3133 36.3200   7242   7207  .0138
3134 36.3300   7164   7120  .0140
3135 36.3400   7064   7042  .0142
3136 36.3500   7071   6972  .0141
3137 36.3600   7039   6911  .0142
3138 36.3700   6966   6858  .0144
3139 36.3800   6855   6812  .0146
3140 36.3900   6846   6772  .0146
3141 36.4000   6734   6738  .0149
3142 36.4100   6614   6708  .0151
3143 36.4200   6577   6681  .0152
3144 36.4300   6653   6656  .0150
3145 36.4400   6575   6633  .0152
3146 36.4500   6622   6611  .0151
3147 36.4600   6543   6588  .0153
3148 36.4700   6433   6565  .0155
3149 36.4800   6340   6538  .0158
3150 36.4900   6359   6508  .0157
3151 36.5000   6337   6474  .0158
3152 36.5100   6365   6439  .0157
3153 36.5200   6306   6403  .0159
3154 36.5300   6316   6367  .0158
3155 36.5400   6294   6334  .0159
3156 36.5500   6243   6303  .0160
3157 36.5600   6216   6276  .0161
3158 36.5700   6185   6253  .0162
3159 36.5800   6187   6234  .0162
3160 36.5900   6196   6219  .0161
3161 36.6000   6265   6208  .0160
3162 36.6100   6222   6201  .0161
3163 36.6200   6154   6199  .0162
3164 36.6300   6189   6200  .0162
3165 36.6400   6232   6204  .0160
3166 36.6500   6219   6212  .0161
3167 36.6600   6273   6223  .0159
3168 36.6700   6214   6238  .0161
3169 36.6800   6234   6255  .0160
3170 36.6900   6193   6274  .0161
3171 36.7000   6207   6296  .0161
3172 36.7100   6235   6320  .0160
3173 36.7200   6321   6347  .0158
3174 36.7300   6320   6376  .0158
3175 36.7400   6326   6408  .0158
3176 36.7500   6305   6443  .0159
3177 36.7600   6355   6480  .0157
3178 36.7700   6404   6518  .0156
3179 36.7800   6470   6560  .0155
3180 36.7900   6542   6606  .0153
3181 36.8000   6628   6656  .0151
3182 36.8100   6658   6709  .0150
3183 36.8200   6781   6766  .0147
3184 36.8300   6828   6826  .0146
3185 36.8400   6916   6890  .0145
3186 36.8500   6936   6956  .0144
3187 36.8600   6887   7028  .0145
3188 36.8700   7045   7100  .0142
3189 36.8800   7194   7169  .0139
3190 36.8900   7261   7236  .0138
3191 36.9000   7360   7300  .0136
3192 36.9100   7377   7359  .0136
3193 36.9200   7467   7410  .0134
3194 36.9300   7510   7451  .0133
3195 36.9400   7469   7482  .0134
3196 36.9500   7433   7500  .0135
3197 36.9600   7486   7504  .0134
3198 36.9700   7466   7487  .0134
3199 36.9800   7359   7449  .0136
3200 36.9900   7324   7388  .0137
3201 37.0000   7276   7309  .0137
3202 37.0100   7170   7214  .0139
3203 37.0200   7047   7109  .0142
3204 37.0300   6966   6999  .0144
3205 37.0400   6856   6888  .0146
3206 37.0500   6776   6778  .0148
3207 37.0600   6657   6670  .0150
3208 37.0700   6642   6570  .0151
3209 37.0800   6575   6476  .0152
3210 37.0900   6507   6390  .0154
3211 37.1000   6378   6310  .0157
3212 37.1100   6298   6237  .0159
3213 37.1200   6266   6172  .0160
3214 37.1300   6163   6112  .0162
3215 37.1400   6041   6058  .0166
3216 37.1500   6041   6008  .0166
3217 37.1600   6030   5963  .0166
3218 37.1700   6021   5922  .0166
3219 37.1800   5998   5885  .0167
3220 37.1900   5923   5850  .0169
3221 37.2000   5774   5818  .0173
3222 37.2100   5703   5788  .0175
3223 37.2200   5774   5761  .0173
3224 37.2300   5705   5735  .0175
3225 37.2400   5659   5713  .0177
3226 37.2500   5654   5691  .0177
3227 37.2600   5642   5673  .0177
3228 37.2700   5624   5655  .0178
3229 37.2800   5605   5638  .0178
3230 37.2900   5582   5623  .0179
3231 37.3000   5617   5609  .0178
3232 37.3100   5569   5596  .0180
3233 37.3200   5509   5584  .0182
3234 37.3300   5468   5574  .0183
3235 37.3400   5458   5564  .0183
3236 37.3500   5501   5555  .0182
3237 37.3600   5473   5548  .0183
3238 37.3700   5544   5542  .0180
3239 37.3800   5452   5536  .0183
3240 37.3900   5495   5531  .0182
3241 37.4000   5484   5526  .0182
3242 37.4100   5449   5522  .0184
3243 37.4200   5498   5519  .0182
3244 37.4300   5573   5515  .0179
3245 37.4400   5548   5512  .0180
3246 37.4500   5488   5509  .0182
3247 37.4600   5550   5508  .0180
3248 37.4700   5552   5507  .0180
3249 37.4800   5519   5507  .0181
3250 37.4900   5495   5509  .0182
3251 37.5000   5497   5595  .0182
3252 37.5100   5497   5597  .0182
3253 37.5200   5571   5591  .0180
3254 37.5300   5643   5595  .0177
3255 37.5400   5629   5601  .0178
3256 37.5500   5585   5608  .0179
3257 37.5600   5538   5615  .0181
3258 37.5700   5601   5624  .0179
3259 37.5800   5562   5633  .0180
3260 37.5900   5609   5643  .0178
3261 37.6000   5607   5654  .0178
3262 37.6100   5567   5665  .0180
3263 37.6200   5610   5678  .0178
3264 37.6300   5598   5682  .0179
3265 37.6400   5650   5692  .0177
3266 37.6500   5663   5702  .0177
3267 37.6600   5650   5711  .0177
3268 37.6700   5766   5719  .0173
3269 37.6800   5645   5725  .0177
3270 37.6900   5745   5729  .0174
3271 37.7000   5819   5730  .0172
3272 37.7100   5776   5729  .0173
3273 37.7200   5757   5726  .0174
3274 37.7300   5733   5722  .0174
3275 37.7400   5752   5716  .0174
3276 37.7500   5737   5710  .0174
3277 37.7600   5792   5705  .0173
3278 37.7700   5778   5702  .0173
3279 37.7800   5799   5701  .0172
3280 37.7900   5795   5701  .0173
3281 37.8000   5835   5704  .0171
3282 37.8100   5809   5709  .0172
3283 37.8200   5779   5716  .0173
3284 37.8300   5847   5726  .0171
3285 37.8400   5872   5740  .0170
3286 37.8500   5917   5757  .0169
3287 37.8600   5913   5777  .0169
3288 37.8700   5908   5800  .0169
3289 37.8800   5965   5827  .0168
3290 37.8900   5934   5857  .0169
3291 37.9000   5975   5891  .0167
3292 37.9100   6067   5929  .0165
3293 37.9200   6100   5970  .0164
3294 37.9300   6168   6015  .0162
3295 37.9400   6204   6063  .0161
3296 37.9500   6217   6116  .0161
3297 37.9600   6233   6173  .0160
3298 37.9700   6324   6234  .0158
3299 37.9800   6347   6299  .0158
3300 37.9900   6401   6367  .0156
3301 38.0000   6509   6438  .0154
3302 38.0100   6528   6513  .0153
3303 38.0200   6679   6590  .0150
3304 38.0300   6649   6668  .0150
3305 38.0400   6723   6748  .0149
3306 38.0500   6835   6827  .0146
3307 38.0600   6897   6905  .0145
3308 38.0700   6891   6981  .0145
3309 38.0800   6913   7051  .0145
3310 38.0900   6918   7116  .0145
3311 38.1000   6969   7173  .0143
3312 38.1100   6943   7221  .0144
3313 38.1200   7012   7257  .0143
3314 38.1300   7042   7282  .0142
3315 38.1400   6991   7292  .0143
3316 38.1500   6877   7282  .0145
3317 38.1600   6900   7250  .0145
3318 38.1700   6913   7201  .0145
3319 38.1800   6925   7137  .0144
3320 38.1900   6895   7061  .0145
3321 38.2000   6947   6979  .0144
3322 38.2100   6798   6894  .0147
3323 38.2200   6728   6808  .0149
3324 38.2300   6674   6724  .0150
3325 38.2400   6564   6634  .0152
3326 38.2500   6522   6555  .0153
3327 38.2600   6523   6479  .0153
3328 38.2700   6476   6406  .0154
3329 38.2800   6400   6338  .0156
3330 38.2900   6298   6274  .0159
3331 38.3000   6241   6213  .0160
3332 38.3100   6210   6155  .0161
3333 38.3200   6271   6099  .0159
3334 38.3300   6142   6050  .0163
3335 38.3400   6068   6000  .0165
3336 38.3500   6020   5953  .0166
3337 38.3600   5911   5909  .0169
3338 38.3700   5874   5868  .0170
3339 38.3800   5915   5830  .0169
3340 38.3900   5850   5796  .0171
3341 38.4000   5806   5764  .0172
3342 38.4100   5784   5735  .0173
3343 38.4200   5774   5709  .0173
3344 38.4300   5740   5685  .0174
3345 38.4400   5697   5663  .0176
3346 38.4500   5733   5643  .0174
3347 38.4600   5678   5625  .0176
3348 38.4700   5706   5609  .0175
3349 38.4800   5680   5595  .0176
3350 38.4900   5614   5583  .0178
3351 38.5000   5540   5570  .0181
3352 38.5100   5593   5561  .0179
3353 38.5200   5579   5553  .0179
3354 38.5300   5484   5547  .0182
3355 38.5400   5495   5545  .0182
3356 38.5500   5540   5542  .0181
3357 38.5600   5495   5540  .0182
3358 38.5700   5484   5539  .0182
3359 38.5800   5540   5540  .0181
3360 38.5900   5547   5543  .0180
3361 38.6000   5541   5546  .0180
3362 38.6100   5560   5552  .0180
3363 38.6200   5572   5559  .0179
3364 38.6300   5579   5568  .0179
3365 38.6400   5526   5580  .0181
3366 38.6500   5514   5593  .0181
3367 38.6600   5579   5608  .0179
3368 38.6700   5608   5625  .0178
3369 38.6800   5561   5645  .0180
3370 38.6900   5604   5667  .0178
3371 38.7000   5636   5691  .0177
3372 38.7100   5729   5717  .0175
3373 38.7200   5761   5747  .0174
3374 38.7300   5714   5778  .0175
3375 38.7400   5746   5812  .0174
3376 38.7500   5821   5849  .0172
3377 38.7600   5856   5888  .0171
3378 38.7700   5925   5930  .0169
3379 38.7800   5903   5975  .0169
3380 38.7900   5945   6021  .0168
3381 38.8000   5961   6070  .0168
3382 38.8100   5981   6124  .0167
3383 38.8200   6093   6176  .0164
3384 38.8300   6170   6229  .0162
3385 38.8400   6208   6281  .0161
3386 38.8500   6214   6333  .0161
3387 38.8600   6241   6382  .0160
3388 38.8700   6343   6429  .0158
3389 38.8800   6349   6473  .0158
3390 38.8900   6389   6512  .0157
3391 38.9000   6445   6545  .0155
3392 38.9100   6480   6572  .0154
3393 38.9200   6524   6592  .0153
3394 38.9300   6532   6600  .0153
3395 38.9400   6567   6597  .0152
3396 38.9500   6586   6582  .0152
3397 38.9600   6537   6559  .0153
3398 38.9700   6611   6530  .0151
3399 38.9800   6622   6496  .0151
3400 38.9900   6578   6454  .0152
3401 39.0000   6554   6417  .0153
3402 39.0100   6549   6381  .0153
3403 39.0200   6430   6345  .0156
3404 39.0300   6349   6315  .0158
3405 39.0400   6415   6288  .0156
3406 39.0500   6399   6263  .0156
3407 39.0600   6357   6242  .0157
3408 39.0700   6303   6223  .0159
3409 39.0800   6277   6208  .0159
3410 39.0900   6303   6200  .0159
3411 39.1000   6207   6190  .0161
3412 39.1100   6167   6183  .0162
3413 39.1200   6196   6177  .0161
3414 39.1300   6148   6174  .0163
3415 39.1400   6158   6171  .0162
3416 39.1500   6102   6168  .0164
3417 39.1600   6162   6166  .0162
3418 39.1700   6189   6164  .0162
3419 39.1800   6099   6161  .0164
3420 39.1900   6205   6156  .0161
3421 39.2000   6134   6148  .0163
3422 39.2100   6166   6139  .0162
3423 39.2200   6188   6127  .0162
3424 39.2300   6103   6114  .0164
3425 39.2400   6175   6098  .0162
3426 39.2500   6144   6082  .0163
3427 39.2600   6158   6064  .0162
3428 39.2700   6149   6046  .0163
3429 39.2800   6118   6026  .0163
3430 39.2900   6079   6005  .0165
3431 39.3000   6177   5984  .0162
3432 39.3100   6038   5961  .0166
3433 39.3200   6005   5937  .0167
3434 39.3300   6003   5909  .0167
3435 39.3400   5921   5879  .0169
3436 39.3500   5898   5848  .0170
3437 39.3600   5829   5816  .0172
3438 39.3700   5794   5784  .0173
3439 39.3800   5752   5753  .0174
3440 39.3900   5760   5724  .0174
3441 39.4000   5685   5697  .0176
3442 39.4100   5688   5672  .0176
3443 39.4200   5641   5651  .0177
3444 39.4300   5618   5632  .0178
3445 39.4400   5628   5615  .0178
3446 39.4500   5539   5601  .0181
3447 39.4600   5537   5589  .0181
3448 39.4700   5533   5579  .0181
3449 39.4800   5589   5572  .0179
3450 39.4900   5548   5567  .0180
3451 39.5000   5529   5563  .0181
3452 39.5100   5552   5561  .0180
3453 39.5200   5506   5561  .0182
3454 39.5300   5537   5563  .0181
3455 39.5400   5505   5565  .0182
3456 39.5500   5475   5569  .0183
3457 39.5600   5500   5574  .0182
3458 39.5700   5464   5580  .0183
3459 39.5800   5534   5587  .0181
3460 39.5900   5505   5594  .0182
3461 39.6000   5555   5601  .0180
3462 39.6100   5470   5608  .0183
3463 39.6200   5494   5615  .0182
3464 39.6300   5521   5625  .0181
3465 39.6400   5522   5631  .0181
3466 39.6500   5529   5638  .0181
3467 39.6600   5507   5644  .0182
3468 39.6700   5534   5649  .0181
3469 39.6800   5586   5653  .0179
3470 39.6900   5560   5655  .0180
3471 39.7000   5582   5656  .0179
3472 39.7100   5619   5659  .0178
3473 39.7200   5583   5656  .0179
3474 39.7300   5597   5653  .0179
3475 39.7400   5676   5650  .0176
3476 39.7500   5657   5647  .0177
3477 39.7600   5647   5644  .0177
3478 39.7700   5633   5643  .0178
3479 39.7800   5668   5642  .0176
3480 39.7900   5631   5641  .0178
3481 39.8000   5650   5641  .0177
3482 39.8100   5667   5642  .0176
3483 39.8200   5794   5641  .0173
3484 39.8300   5764   5641  .0173
3485 39.8400   5703   5640  .0175
3486 39.8500   5757   5642  .0174
3487 39.8600   5757   5637  .0174
3488 39.8700   5784   5630  .0173
3489 39.8800   5695   5621  .0176
3490 39.8900   5626   5611  .0178
3491 39.9000   5671   5600  .0176
3492 39.9100   5722   5589  .0175
3493 39.9200   5686   5579  .0176
3494 39.9300   5636   5569  .0177
3495 39.9400   5663   5560  .0177
3496 39.9500   5687   5552  .0176
3497 39.9600   5741   5545  .0174
3498 39.9700   5645   5539  .0177
3499 39.9800   5609   5535  .0178
3500 39.9900   5581   5531  .0179
3501 40.0000   5564   5528  .0180
3502 40.0100   5590   5527  .0179
3503 40.0200   5658   5526  .0177
3504 40.0300   5592   5527  .0179
3505 40.0400   5564   5529  .0180
3506 40.0500   5575   5532  .0179
3507 40.0600   5595   5536  .0179
3508 40.0700   5558   5542  .0180
3509 40.0800   5586   5549  .0179
3510 40.0900   5506   5558  .0182
3511 40.1000   5546   5570  .0180
3512 40.1100   5569   5583  .0180
3513 40.1200   5505   5598  .0182
3514 40.1300   5527   5616  .0181
3515 40.1400   5564   5638  .0180
3516 40.1500   5638   5658  .0177
3517 40.1600   5685   5681  .0176
3518 40.1700   5793   5706  .0173
3519 40.1800   5766   5732  .0173
3520 40.1900   5776   5751  .0173
3521 40.2000   5739   5779  .0174
3522 40.2100   5802   5807  .0172
3523 40.2200   5849   5835  .0171
3524 40.2300   5913   5863  .0169
3525 40.2400   5928   5892  .0169
3526 40.2500   5960   5919  .0168
3527 40.2600   5966   5944  .0168
3528 40.2700   5968   5967  .0168
3529 40.2800   5908   5990  .0169
3530 40.2900   5993   6011  .0167
3531 40.3000   5946   6032  .0168
3532 40.3100   6020   6053  .0166
3533 40.3200   6182   6073  .0162
3534 40.3300   6173   6095  .0162
3535 40.3400   6180   6115  .0162
3536 40.3500   6162   6134  .0162
3537 40.3600   6082   6152  .0164
3538 40.3700   6118   6169  .0163
3539 40.3800   6227   6185  .0161
3540 40.3900   6268   6198  .0160
3541 40.4000   6252   6208  .0160
3542 40.4100   6170   6213  .0162
3543 40.4200   6145   6213  .0163
3544 40.4300   6216   6209  .0161
3545 40.4400   6165   6202  .0162
3546 40.4500   6295   6194  .0159
3547 40.4600   6192   6187  .0161
3548 40.4700   6144   6180  .0163
3549 40.4800   6133   6176  .0163
3550 40.4900   6114   6174  .0164
3551 40.5000   6127   6174  .0163
3552 40.5100   6139   6178  .0163
3553 40.5200   6144   6185  .0163
3554 40.5300   6146   6194  .0163
3555 40.5400   6166   6206  .0162
3556 40.5500   6182   6220  .0162
3557 40.5600   6175   6235  .0162
3558 40.5700   6192   6251  .0161
3559 40.5800   6261   6268  .0160
3560 40.5900   6208   6283  .0161
3561 40.6000   6242   6298  .0160
3562 40.6100   6269   6310  .0160
3563 40.6200   6242   6321  .0160
3564 40.6300   6258   6325  .0160
3565 40.6400   6288   6324  .0159
3566 40.6500   6328   6318  .0158
3567 40.6600   6308   6310  .0159
3568 40.6700   6212   6298  .0161
3569 40.6800   6178   6282  .0162
3570 40.6900   6275   6265  .0159
3571 40.7000   6258   6246  .0160
3572 40.7100   6132   6228  .0163
3573 40.7200   6175   6217  .0162
3574 40.7300   6197   6201  .0161
3575 40.7400   6227   6187  .0161
3576 40.7500   6136   6176  .0163
3577 40.7600   6109   6167  .0164
3578 40.7700   6019   6162  .0166
3579 40.7800   6147   6159  .0163
3580 40.7900   6220   6160  .0161
3581 40.8000   6218   6163  .0161
3582 40.8100   6190   6167  .0162
3583 40.8200   6181   6173  .0162
3584 40.8300   6178   6180  .0162
3585 40.8400   6180   6186  .0162
3586 40.8500   6285   6191  .0159
3587 40.8600   6244   6195  .0160
3588 40.8700   6129   6198  .0163
3589 40.8800   6152   6198  .0163
3590 40.8900   6160   6196  .0162
3591 40.9000   6122   6187  .0163
3592 40.9100   6153   6175  .0163
3593 40.9200   6094   6158  .0164
3594 40.9300   6139   6140  .0163
3595 40.9400   6201   6122  .0161
3596 40.9500   6120   6104  .0163
3597 40.9600   6031   6089  .0166
3598 40.9700   6018   6075  .0166
3599 40.9800   6098   6065  .0164
3600 40.9900   6056   6062  .0165
3601 41.0000   6081   6063  .0164
3602 41.0100   6069   6069  .0165
3603 41.0200   6065   6080  .0165
3604 41.0300   6004   6095  .0167
3605 41.0400   6065   6114  .0165
3606 41.0500   6088   6137  .0164
3607 41.0600   6081   6163  .0164
3608 41.0700   6085   6191  .0164
3609 41.0800   6106   6222  .0164
3610 41.0900   6110   6254  .0164
3611 41.1000   6160   6286  .0162
3612 41.1100   6212   6318  .0161
3613 41.1200   6198   6348  .0161
3614 41.1300   6164   6376  .0162
3615 41.1400   6232   6400  .0160
3616 41.1500   6271   6420  .0159
3617 41.1600   6297   6435  .0159
3618 41.1700   6377   6444  .0157
3619 41.1800   6286   6445  .0159
3620 41.1900   6273   6435  .0159
3621 41.2000   6328   6416  .0158
3622 41.2100   6294   6389  .0159
3623 41.2200   6261   6355  .0160
3624 41.2300   6294   6316  .0159
3625 41.2400   6221   6273  .0161
3626 41.2500   6198   6229  .0161
3627 41.2600   6133   6185  .0163
3628 41.2700   6093   6143  .0164
3629 41.2800   6067   6103  .0165
3630 41.2900   6085   6066  .0164
3631 41.3000   6050   6033  .0165
3632 41.3100   6003   6002  .0167
3633 41.3200   6061   5975  .0165
3634 41.3300   6052   5951  .0165
3635 41.3400   5945   5931  .0168
3636 41.3500   5919   5912  .0169
3637 41.3600   5888   5893  .0170
3638 41.3700   5888   5873  .0170
3639 41.3800   5909   5857  .0169
3640 41.3900   5888   5841  .0170
3641 41.4000   5952   5827  .0168
3642 41.4100   5899   5814  .0170
3643 41.4200   5877   5803  .0170
3644 41.4300   5870   5794  .0170
3645 41.4400   5830   5789  .0172
3646 41.4500   5908   5785  .0169
3647 41.4600   5851   5785  .0171
3648 41.4700   5828   5790  .0172
3649 41.4800   5937   5795  .0168
3650 41.4900   5947   5804  .0168
3651 41.5000   5915   5816  .0169
3652 41.5100   5951   5831  .0168
3653 41.5200   6002   5849  .0167
3654 41.5300   6049   5870  .0165
3655 41.5400   6059   5894  .0165
3656 41.5500   6089   5921  .0164
3657 41.5600   6137   5953  .0163
3658 41.5700   6195   5986  .0161
3659 41.5800   6221   6022  .0161
3660 41.5900   6253   6062  .0160
3661 41.6000   6250   6104  .0160
3662 41.6100   6291   6151  .0159
3663 41.6200   6414   6199  .0156
3664 41.6300   6438   6249  .0155
3665 41.6400   6475   6301  .0154
3666 41.6500   6550   6355  .0153
3667 41.6600   6582   6411  .0152
3668 41.6700   6534   6467  .0153
3669 41.6800   6640   6525  .0151
3670 41.6900   6617   6582  .0151
3671 41.7000   6699   6638  .0149
3672 41.7100   6775   6693  .0148
3673 41.7200   6851   6745  .0146
3674 41.7300   6879   6791  .0145
3675 41.7400   6899   6831  .0145
3676 41.7500   6946   6866  .0144
3677 41.7600   6996   6896  .0143
3678 41.7700   7010   6921  .0143
3679 41.7800   6987   6942  .0143
3680 41.7900   6980   6957  .0143
3681 41.8000   7086   6967  .0141
3682 41.8100   7065   6968  .0142
3683 41.8200   7030   6960  .0142
3684 41.8300   6986   6944  .0143
3685 41.8400   6981   6922  .0143
3686 41.8500   6824   6894  .0147
3687 41.8600   6804   6863  .0147
3688 41.8700   6777   6831  .0148
3689 41.8800   6808   6797  .0147
3690 41.8900   6674   6764  .0150
3691 41.9000   6678   6731  .0150
3692 41.9100   6589   6697  .0152
3693 41.9200   6600   6664  .0152
3694 41.9300   6525   6631  .0153
3695 41.9400   6526   6597  .0153
3696 41.9500   6419   6561  .0156
3697 41.9600   6446   6519  .0155
3698 41.9700   6336   6472  .0158
3699 41.9800   6361   6421  .0157
3700 41.9900   6329   6368  .0158
3701 42.0000   6268   6315  .0160
3702 42.0100   6182   6262  .0162
3703 42.0200   6233   6211  .0160
3704 42.0300   6230   6164  .0161
3705 42.0400   6113   6121  .0164
3706 42.0500   6074   6082  .0165
3707 42.0600   6088   6049  .0164
3708 42.0700   6136   6020  .0163
3709 42.0800   6108   5996  .0164
3710 42.0900   6036   5977  .0166
3711 42.1000   5992   5961  .0167
3712 42.1100   5929   5950  .0169
3713 42.1200   5971   5942  .0167
3714 42.1300   5992   5936  .0167
3715 42.1400   5917   5934  .0169
3716 42.1500   5930   5933  .0169
3717 42.1600   5971   5934  .0167
3718 42.1700   5951   5936  .0168
3719 42.1800   5867   5938  .0170
3720 42.1900   5877   5941  .0170
3721 42.2000   5946   5943  .0168
3722 42.2100   5971   5944  .0167
3723 42.2200   5914   5944  .0169
3724 42.2300   5957   5943  .0168
3725 42.2400   5945   5940  .0168
3726 42.2500   5874   5933  .0170
3727 42.2600   5902   5922  .0169
3728 42.2700   5917   5911  .0169
3729 42.2800   5883   5896  .0170
3730 42.2900   5867   5883  .0170
3731 42.3000   5879   5869  .0170
3732 42.3100   5868   5854  .0170
3733 42.3200   5794   5842  .0173
3734 42.3300   5831   5833  .0171
3735 42.3400   5792   5825  .0173
3736 42.3500   5749   5819  .0174
3737 42.3600   5772   5815  .0173
3738 42.3700   5754   5815  .0174
3739 42.3800   5824   5814  .0172
3740 42.3900   5810   5815  .0172
3741 42.4000   5799   5816  .0172
3742 42.4100   5779   5818  .0173
3743 42.4200   5777   5820  .0173
3744 42.4300   5709   5822  .0175
3745 42.4400   5788   5823  .0173
3746 42.4500   5810   5823  .0172
3747 42.4600   5846   5822  .0171
3748 42.4700   5843   5818  .0171
3749 42.4800   5871   5818  .0170
3750 42.4900   5863   5820  .0171
3751 42.5000   5841   5823  .0171
3752 42.5100   5883   5830  .0170
3753 42.5200   5921   5840  .0169
3754 42.5300   5870   5854  .0170
3755 42.5400   5987   5872  .0167
3756 42.5500   5995   5894  .0167
3757 42.5600   6043   5919  .0165
3758 42.5700   6046   5949  .0165
3759 42.5800   6127   5984  .0163
3760 42.5900   6106   6022  .0164
3761 42.6000   6140   6064  .0163
3762 42.6100   6187   6110  .0162
3763 42.6200   6210   6159  .0161
3764 42.6300   6235   6211  .0160
3765 42.6400   6252   6265  .0160
3766 42.6500   6231   6324  .0160
3767 42.6600   6260   6382  .0160
3768 42.6700   6392   6442  .0156
3769 42.6800   6380   6501  .0157
3770 42.6900   6462   6558  .0155
3771 42.7000   6554   6616  .0153
3772 42.7100   6572   6672  .0152
3773 42.7200   6576   6725  .0152
3774 42.7300   6581   6772  .0152
3775 42.7400   6590   6812  .0152
3776 42.7500   6603   6846  .0151
3777 42.7600   6602   6873  .0151
3778 42.7700   6647   6892  .0150
3779 42.7800   6694   6903  .0149
3780 42.7900   6717   6904  .0149
3781 42.8000   6685   6898  .0150
3782 42.8100   6670   6884  .0150
3783 42.8200   6645   6863  .0150
3784 42.8300   6535   6830  .0153
3785 42.8400   6517   6784  .0153
3786 42.8500   6524   6728  .0153
3787 42.8600   6460   6664  .0155
3788 42.8700   6450   6594  .0155
3789 42.8800   6437   6521  .0155
3790 42.8900   6378   6447  .0157
3791 42.9000   6371   6375  .0157
3792 42.9100   6272   6306  .0159
3793 42.9200   6268   6241  .0160
3794 42.9300   6318   6180  .0158
3795 42.9400   6209   6123  .0161
3796 42.9500   6175   6070  .0162
3797 42.9600   6078   6021  .0165
3798 42.9700   6047   5972  .0165
3799 42.9800   6010   5930  .0166
3800 42.9900   5962   5890  .0168
3801 43.0000   5886   5853  .0170
3802 43.0100   5894   5817  .0170
3803 43.0200   5845   5784  .0171
3804 43.0300   5804   5753  .0172
3805 43.0400   5841   5724  .0171
3806 43.0500   5764   5697  .0173
3807 43.0600   5784   5672  .0173
3808 43.0700   5719   5650  .0175
3809 43.0800   5675   5630  .0176
3810 43.0900   5663   5613  .0177
3811 43.1000   5741   5597  .0174
3812 43.1100   5663   5584  .0177
3813 43.1200   5612   5573  .0178
3814 43.1300   5596   5564  .0179
3815 43.1400   5644   5559  .0177
3816 43.1500   5614   5553  .0178
3817 43.1600   5571   5550  .0180
3818 43.1700   5593   5549  .0179
3819 43.1800   5676   5548  .0176
3820 43.1900   5678   5549  .0176
3821 43.2000   5663   5551  .0177
3822 43.2100   5597   5555  .0179
3823 43.2200   5616   5559  .0178
3824 43.2300   5692   5565  .0176
3825 43.2400   5667   5575  .0176
3826 43.2500   5684   5581  .0176
3827 43.2600   5671   5593  .0176
3828 43.2700   5704   5609  .0175
3829 43.2800   5761   5625  .0174
3830 43.2900   5714   5645  .0175
3831 43.3000   5785   5667  .0173
3832 43.3100   5808   5692  .0172
3833 43.3200   5829   5719  .0172
3834 43.3300   5862   5749  .0171
3835 43.3400   5916   5782  .0169
3836 43.3500   5895   5816  .0170
3837 43.3600   5958   5852  .0168
3838 43.3700   5937   5890  .0168
3839 43.3800   5942   5929  .0168
3840 43.3900   6064   5968  .0165
3841 43.4000   6065   6008  .0165
3842 43.4100   6060   6047  .0165
3843 43.4200   6010   6086  .0166
3844 43.4300   6091   6122  .0164
3845 43.4400   6234   6156  .0160
3846 43.4500   6262   6188  .0160
3847 43.4600   6255   6215  .0160
3848 43.4700   6221   6238  .0161
3849 43.4800   6318   6255  .0158
3850 43.4900   6424   6269  .0156
3851 43.5000   6392   6278  .0156
3852 43.5100   6375   6285  .0157
3853 43.5200   6365   6289  .0157
3854 43.5300   6399   6292  .0156
3855 43.5400   6439   6294  .0155
3856 43.5500   6435   6295  .0155
3857 43.5600   6381   6296  .0157
3858 43.5700   6353   6295  .0157
3859 43.5800   6403   6293  .0156
3860 43.5900   6422   6288  .0156
3861 43.6000   6374   6280  .0157
3862 43.6100   6410   6270  .0156
3863 43.6200   6345   6256  .0158
3864 43.6300   6306   6239  .0159
3865 43.6400   6261   6222  .0160
3866 43.6500   6244   6203  .0160
3867 43.6600   6164   6184  .0162
3868 43.6700   6137   6164  .0163
3869 43.6800   6113   6145  .0164
3870 43.6900   6140   6122  .0163
3871 43.7000   6063   6099  .0165
3872 43.7100   6071   6074  .0165
3873 43.7200   6029   6047  .0166
3874 43.7300   6033   6018  .0166
3875 43.7400   5948   5988  .0168
3876 43.7500   5845   5956  .0171
3877 43.7600   5838   5924  .0171
3878 43.7700   5812   5892  .0172
3879 43.7800   5829   5862  .0172
3880 43.7900   5792   5833  .0173
3881 43.8000   5741   5806  .0174
3882 43.8100   5774   5780  .0173
3883 43.8200   5718   5759  .0175
3884 43.8300   5664   5740  .0177
3885 43.8400   5676   5723  .0176
3886 43.8500   5684   5709  .0176
3887 43.8600   5668   5698  .0176
3888 43.8700   5576   5687  .0179
3889 43.8800   5595   5678  .0179
3890 43.8900   5588   5666  .0179
3891 43.9000   5583   5659  .0179
3892 43.9100   5533   5652  .0181
3893 43.9200   5611   5644  .0178
3894 43.9300   5606   5636  .0178
3895 43.9400   5549   5628  .0180
3896 43.9500   5564   5620  .0180
3897 43.9600   5539   5612  .0181
3898 43.9700   5557   5605  .0180
3899 43.9800   5553   5599  .0180
3900 43.9900   5482   5594  .0182
3901 44.0000   5460   5590  .0183
3902 44.0100   5501   5587  .0182
3903 44.0200   5560   5586  .0180
3904 44.0300   5527   5586  .0181
3905 44.0400   5593   5583  .0179
3906 44.0500   5565   5586  .0180
3907 44.0600   5532   5590  .0181
3908 44.0700   5535   5595  .0181
3909 44.0800   5626   5603  .0178
3910 44.0900   5662   5611  .0177
3911 44.1000   5601   5620  .0179
3912 44.1100   5661   5629  .0177
3913 44.1200   5666   5640  .0176
3914 44.1300   5634   5651  .0177
3915 44.1400   5570   5663  .0180
3916 44.1500   5593   5675  .0179
3917 44.1600   5626   5689  .0178
3918 44.1700   5610   5701  .0178
3919 44.1800   5610   5712  .0178
3920 44.1900   5663   5722  .0177
3921 44.2000   5643   5731  .0177
3922 44.2100   5630   5739  .0178
3923 44.2200   5724   5745  .0175
3924 44.2300   5661   5751  .0177
3925 44.2400   5624   5758  .0178
3926 44.2500   5672   5765  .0176
3927 44.2600   5652   5772  .0177
3928 44.2700   5694   5780  .0176
3929 44.2800   5766   5789  .0173
3930 44.2900   5704   5800  .0175
3931 44.3000   5719   5812  .0175
3932 44.3100   5797   5826  .0173
3933 44.3200   5824   5841  .0172
3934 44.3300   5843   5855  .0171
3935 44.3400   5882   5871  .0170
3936 44.3500   5865   5887  .0171
3937 44.3600   5885   5903  .0170
3938 44.3700   5859   5918  .0171
3939 44.3800   5943   5931  .0168
3940 44.3900   6007   5942  .0166
3941 44.4000   6079   5950  .0165
3942 44.4100   6039   5953  .0166
3943 44.4200   6026   5952  .0166
3944 44.4300   6033   5946  .0166
3945 44.4400   6030   5934  .0166
3946 44.4500   5922   5918  .0169
3947 44.4600   6017   5898  .0166
3948 44.4700   5992   5877  .0167
3949 44.4800   5986   5853  .0167
3950 44.4900   5947   5828  .0168
3951 44.5000   5954   5803  .0168
3952 44.5100   5931   5778  .0169
3953 44.5200   5864   5752  .0171
3954 44.5300   5830   5724  .0172
3955 44.5400   5790   5699  .0173
3956 44.5500   5828   5674  .0172
3957 44.5600   5705   5651  .0175
3958 44.5700   5770   5629  .0173
3959 44.5800   5803   5610  .0172
3960 44.5900   5759   5593  .0174
3961 44.6000   5669   5579  .0176
3962 44.6100   5752   5568  .0174
3963 44.6200   5707   5559  .0175
3964 44.6300   5649   5552  .0177
3965 44.6400   5659   5548  .0177
3966 44.6500   5652   5546  .0177
3967 44.6600   5643   5546  .0177
3968 44.6700   5640   5548  .0177
3969 44.6800   5669   5551  .0176
3970 44.6900   5624   5556  .0178
3971 44.7000   5514   5564  .0181
3972 44.7100   5510   5571  .0181
3973 44.7200   5601   5578  .0179
3974 44.7300   5600   5587  .0179
3975 44.7400   5595   5596  .0179
3976 44.7500   5606   5605  .0178
3977 44.7600   5583   5614  .0179
3978 44.7700   5581   5623  .0179
3979 44.7800   5575   5631  .0179
3980 44.7900   5644   5641  .0177
3981 44.8000   5558   5647  .0180
3982 44.8100   5510   5651  .0181
3983 44.8200   5570   5652  .0180
3984 44.8300   5543   5653  .0180
3985 44.8400   5577   5653  .0179
3986 44.8500   5617   5652  .0178
3987 44.8600   5648   5650  .0177
3988 44.8700   5541   5647  .0180
3989 44.8800   5510   5644  .0181
3990 44.8900   5555   5642  .0180
3991 44.9000   5557   5640  .0180
3992 44.9100   5543   5638  .0180
3993 44.9200   5596   5637  .0179
3994 44.9300   5551   5629  .0180
3995 44.9400   5555   5627  .0180
3996 44.9500   5625   5625  .0178
3997 44.9600   5631   5622  .0178
3998 44.9700   5571   5618  .0180
3999 44.9800   5613   5613  .0178
4000 44.9900   5598   5607  .0179
4001 45.0000   5577   5599  .0179
4002 45.0100   5545   5589  .0180
4003 45.0200   5507   5576  .0182
4004 45.0300   5465   5562  .0183
4005 45.0400   5502   5547  .0182
4006 45.0500   5477   5532  .0183
4007 45.0600   5394   5517  .0185
4008 45.0700   5448   5504  .0184
4009 45.0800   5394   5492  .0185
4010 45.0900   5440   5481  .0184
4011 45.1000   5366   5474  .0186
4012 45.1100   5381   5468  .0186
4013 45.1200   5370   5464  .0186
4014 45.1300   5388   5463  .0186
4015 45.1400   5389   5464  .0186
4016 45.1500   5420   5467  .0185
4017 45.1600   5455   5471  .0183
4018 45.1700   5455   5478  .0183
4019 45.1800   5387   5485  .0186
4020 45.1900   5409   5495  .0185
4021 45.2000   5421   5506  .0184
4022 45.2100   5502   5518  .0182
4023 45.2200   5527   5532  .0181
4024 45.2300   5540   5547  .0181
4025 45.2400   5507   5564  .0182
4026 45.2500   5491   5582  .0182
4027 45.2600   5523   5601  .0181
4028 45.2700   5599   5621  .0179
4029 45.2800   5608   5641  .0178
4030 45.2900   5522   5663  .0181
4031 45.3000   5557   5686  .0180
4032 45.3100   5576   5708  .0179
4033 45.3200   5592   5732  .0179
4034 45.3300   5684   5754  .0176
4035 45.3400   5685   5776  .0176
4036 45.3500   5640   5797  .0177
4037 45.3600   5699   5816  .0175
4038 45.3700   5666   5835  .0176
4039 45.3800   5653   5852  .0177
4040 45.3900   5752   5868  .0174
4041 45.4000   5679   5881  .0176
4042 45.4100   5696   5894  .0176
4043 45.4200   5703   5904  .0175
4044 45.4300   5721   5915  .0175
4045 45.4400   5700   5923  .0175
4046 45.4500   5745   5929  .0174
4047 45.4600   5728   5936  .0175
4048 45.4700   5791   5944  .0173
4049 45.4800   5780   5953  .0173
4050 45.4900   5825   5962  .0172
4051 45.5000   5809   5971  .0172
4052 45.5100   5818   5981  .0172
4053 45.5200   5881   5990  .0170
4054 45.5300   5836   5999  .0171
4055 45.5400   5873   6007  .0170
4056 45.5500   5848   6013  .0171
4057 45.5600   5876   6015  .0170
4058 45.5700   5900   6012  .0169
4059 45.5800   5912   6007  .0169
4060 45.5900   5888   6000  .0170
4061 45.6000   5912   5991  .0169
4062 45.6100   5908   5981  .0169
4063 45.6200   5934   5971  .0169
4064 45.6300   5912   5961  .0169
4065 45.6400   5951   5952  .0168
4066 45.6500   5914   5942  .0169
4067 45.6600   5964   5935  .0168
4068 45.6700   5877   5927  .0170
4069 45.6800   5869   5920  .0170
4070 45.6900   5889   5913  .0170
4071 45.7000   5853   5907  .0171
4072 45.7100   5836   5900  .0171
4073 45.7200   5848   5893  .0171
4074 45.7300   5888   5885  .0170
4075 45.7400   5851   5875  .0171
4076 45.7500   5822   5863  .0172
4077 45.7600   5837   5849  .0171
4078 45.7700   5862   5832  .0171
4079 45.7800   5941   5812  .0168
4080 45.7900   5873   5790  .0170
4081 45.8000   5906   5764  .0169
4082 45.8100   5865   5740  .0171
4083 45.8200   5794   5715  .0173
4084 45.8300   5798   5692  .0172
4085 45.8400   5781   5668  .0173
4086 45.8500   5786   5647  .0173
4087 45.8600   5783   5629  .0173
4088 45.8700   5862   5614  .0171
4089 45.8800   5789   5603  .0173
4090 45.8900   5757   5593  .0174
4091 45.9000   5716   5585  .0175
4092 45.9100   5773   5579  .0173
4093 45.9200   5798   5576  .0172
4094 45.9300   5794   5574  .0173
4095 45.9400   5859   5574  .0171
4096 45.9500   5799   5576  .0172
4097 45.9600   5842   5579  .0171
4098 45.9700   5820   5582  .0172
4099 45.9800   5742   5587  .0174
4100 45.9900   5754   5592  .0174
4101 46.0000   5851   5597  .0171
4102 46.0100   5874   5602  .0170
4103 46.0200   5777   5608  .0173
4104 46.0300   5777   5612  .0173
4105 46.0400   5739   5616  .0174
4106 46.0500   5727   5621  .0175
4107 46.0600   5765   5627  .0173
4108 46.0700   5682   5634  .0176
4109 46.0800   5694   5642  .0176
4110 46.0900   5753   5653  .0174
4111 46.1000   5776   5667  .0173
4112 46.1100   5797   5683  .0173
4113 46.1200   5813   5702  .0172
4114 46.1300   5871   5725  .0170
4115 46.1400   5864   5750  .0171
4116 46.1500   5816   5777  .0172
4117 46.1600   5810   5807  .0172
4118 46.1700   5853   5840  .0171
4119 46.1800   5876   5874  .0170
4120 46.1900   5947   5909  .0168
4121 46.2000   5970   5946  .0168
4122 46.2100   5976   5984  .0167
4123 46.2200   5943   6022  .0168
4124 46.2300   5963   6060  .0168
4125 46.2400   6049   6097  .0165
4126 46.2500   6102   6131  .0164
4127 46.2600   5993   6163  .0167
4128 46.2700   6044   6193  .0165
4129 46.2800   6137   6219  .0163
4130 46.2900   6120   6243  .0163
4131 46.3000   6136   6264  .0163
4132 46.3100   6143   6282  .0163
4133 46.3200   6150   6298  .0163
4134 46.3300   6227   6309  .0161
4135 46.3400   6172   6315  .0162
4136 46.3500   6175   6315  .0162
4137 46.3600   6166   6312  .0162
4138 46.3700   6179   6305  .0162
4139 46.3800   6209   6295  .0161
4140 46.3900   6251   6284  .0160
4141 46.4000   6229   6272  .0161
4142 46.4100   6205   6258  .0161
4143 46.4200   6228   6243  .0161
4144 46.4300   6242   6226  .0160
4145 46.4400   6224   6207  .0161
4146 46.4500   6308   6187  .0159
4147 46.4600   6213   6168  .0161
4148 46.4700   6198   6148  .0161
4149 46.4800   6153   6130  .0163
4150 46.4900   6162   6113  .0162
4151 46.5000   6223   6097  .0161
4152 46.5100   6256   6082  .0160
4153 46.5200   6219   6068  .0161
4154 46.5300   6115   6053  .0164
4155 46.5400   6136   6041  .0163
4156 46.5500   6059   6027  .0165
4157 46.5600   6058   6014  .0165
4158 46.5700   6001   6001  .0167
4159 46.5800   5971   5988  .0167
4160 46.5900   6041   5975  .0166
4161 46.6000   6003   5964  .0167
4162 46.6100   6027   5954  .0166
4163 46.6200   5992   5945  .0167
4164 46.6300   5964   5938  .0168
4165 46.6400   5943   5931  .0168
4166 46.6500   5916   5927  .0169
4167 46.6600   5924   5924  .0169
4168 46.6700   5886   5922  .0170
4169 46.6800   5900   5922  .0169
4170 46.6900   5952   5924  .0168
4171 46.7000   5957   5928  .0168
4172 46.7100   5860   5934  .0171
4173 46.7200   5985   5943  .0167
4174 46.7300   5976   5953  .0167
4175 46.7400   6033   5966  .0166
4176 46.7500   6035   5979  .0166
4177 46.7600   6038   5994  .0166
4178 46.7700   6070   6009  .0165
4179 46.7800   6101   6024  .0164
4180 46.7900   6103   6038  .0164
4181 46.8000   6099   6052  .0164
4182 46.8100   5991   6067  .0167
4183 46.8200   6028   6079  .0166
4184 46.8300   6069   6089  .0165
4185 46.8400   6019   6095  .0166
4186 46.8500   6040   6098  .0166
4187 46.8600   6024   6098  .0166
4188 46.8700   6031   6094  .0166
4189 46.8800   5992   6086  .0167
4190 46.8900   5989   6072  .0167
4191 46.9000   5994   6053  .0167
4192 46.9100   6021   6031  .0166
4193 46.9200   5917   6006  .0169
4194 46.9300   5919   5978  .0169
4195 46.9400   5898   5950  .0170
4196 46.9500   5873   5921  .0170
4197 46.9600   5860   5893  .0171
4198 46.9700   5848   5864  .0171
4199 46.9800   5806   5834  .0172
4200 46.9900   5815   5803  .0172
4201 47.0000   5749   5771  .0174
4202 47.0100   5703   5739  .0175
4203 47.0200   5622   5709  .0178
4204 47.0300   5649   5679  .0177
4205 47.0400   5693   5652  .0176
4206 47.0500   5644   5626  .0177
4207 47.0600   5610   5603  .0178
4208 47.0700   5612   5582  .0178
4209 47.0800   5615   5563  .0178
4210 47.0900   5587   5547  .0179
4211 47.1000   5575   5533  .0179
4212 47.1100   5610   5520  .0178
4213 47.1200   5542   5509  .0180
4214 47.1300   5572   5499  .0179
4215 47.1400   5525   5489  .0181
4216 47.1500   5509   5481  .0182
4217 47.1600   5506   5474  .0182
4218 47.1700   5484   5468  .0182
4219 47.1800   5599   5463  .0179
4220 47.1900   5546   5457  .0180
4221 47.2000   5527   5452  .0181
4222 47.2100   5560   5447  .0180
4223 47.2200   5568   5442  .0180
4224 47.2300   5505   5438  .0182
4225 47.2400   5429   5434  .0184
4226 47.2500   5388   5430  .0186
4227 47.2600   5387   5427  .0186
4228 47.2700   5449   5425  .0184
4229 47.2800   5495   5423  .0182
4230 47.2900   5489   5420  .0182
4231 47.3000   5421   5418  .0184
4232 47.3100   5450   5418  .0183
4233 47.3200   5487   5419  .0182
4234 47.3300   5473   5422  .0183
4235 47.3400   5491   5427  .0182
4236 47.3500   5478   5434  .0183
4237 47.3600   5496   5443  .0182
4238 47.3700   5522   5455  .0181
4239 47.3800   5476   5470  .0183
4240 47.3900   5517   5487  .0181
4241 47.4000   5514   5506  .0181
4242 47.4100   5539   5527  .0181
4243 47.4200   5632   5551  .0178
4244 47.4300   5593   5576  .0179
4245 47.4400   5572   5603  .0179
4246 47.4500   5696   5632  .0176
4247 47.4600   5708   5661  .0175
4248 47.4700   5717   5691  .0175
4249 47.4800   5726   5722  .0175
4250 47.4900   5779   5752  .0173
4251 47.5000   5831   5783  .0171
4252 47.5100   5832   5813  .0171
4253 47.5200   5918   5843  .0169
4254 47.5300   5840   5871  .0171
4255 47.5400   5816   5900  .0172
4256 47.5500   5838   5927  .0171
4257 47.5600   5953   5953  .0168
4258 47.5700   5937   5977  .0168
4259 47.5800   5918   5999  .0169
4260 47.5900   5936   6018  .0168
4261 47.6000   6002   6035  .0167
4262 47.6100   5974   6048  .0167
4263 47.6200   5973   6056  .0167
4264 47.6300   6018   6059  .0166
4265 47.6400   6005   6055  .0167
4266 47.6500   6018   6048  .0166
4267 47.6600   6033   6037  .0166
4268 47.6700   6059   6024  .0165
4269 47.6800   6071   6010  .0165
4270 47.6900   6084   5995  .0164
4271 47.7000   6063   5983  .0165
4272 47.7100   6152   5974  .0163
4273 47.7200   6184   5967  .0162
4274 47.7300   6165   5963  .0162
4275 47.7400   6239   5964  .0160
4276 47.7500   6205   5967  .0161
4277 47.7600   6201   5974  .0161
4278 47.7700   6208   5983  .0161
4279 47.7800   6244   5993  .0160
4280 47.7900   6274   6005  .0159
4281 47.8000   6286   6019  .0159
4282 47.8100   6310   6032  .0158
4283 47.8200   6287   6046  .0159
4284 47.8300   6276   6058  .0159
4285 47.8400   6381   6068  .0157
4286 47.8500   6303   6075  .0159
4287 47.8600   6266   6078  .0160
4288 47.8700   6287   6075  .0159
4289 47.8800   6187   6069  .0162
4290 47.8900   6179   6058  .0162
4291 47.9000   6137   6041  .0163
4292 47.9100   6045   6018  .0165
4293 47.9200   5968   5989  .0168
4294 47.9300   5951   5958  .0168
4295 47.9400   5863   5926  .0171
4296 47.9500   5823   5893  .0172
4297 47.9600   5747   5861  .0174
4298 47.9700   5722   5830  .0175
4299 47.9800   5690   5802  .0176
4300 47.9900   5682   5776  .0176
4301 48.0000   5652   5753  .0177
4302 48.0100   5683   5732  .0176
4303 48.0200   5562   5713  .0180
4304 48.0300   5476   5696  .0183
4305 48.0400   5467   5679  .0183
4306 48.0500   5501   5664  .0182
4307 48.0600   5519   5648  .0181
4308 48.0700   5446   5632  .0184
4309 48.0800   5484   5614  .0182
4310 48.0900   5466   5594  .0183
4311 48.1000   5463   5571  .0183
4312 48.1100   5428   5547  .0184
4313 48.1200   5420   5523  .0185
4314 48.1300   5372   5498  .0186
4315 48.1400   5326   5474  .0188
4316 48.1500   5321   5451  .0188
4317 48.1600   5342   5430  .0187
4318 48.1700   5295   5409  .0189
4319 48.1800   5282   5390  .0189
4320 48.1900   5288   5374  .0189
4321 48.2000   5291   5359  .0189
4322 48.2100   5308   5345  .0188
4323 48.2200   5272   5333  .0190
4324 48.2300   5243   5322  .0191
4325 48.2400   5281   5313  .0189
4326 48.2500   5254   5303  .0190
4327 48.2600   5246   5293  .0191
4328 48.2700   5220   5284  .0192
4329 48.2800   5138   5274  .0195
4330 48.2900   5162   5263  .0194
4331 48.3000   5196   5252  .0192
4332 48.3100   5168   5239  .0193
4333 48.3200   5155   5227  .0194
4334 48.3300   5149   5213  .0194
4335 48.3400   5119   5198  .0195
4336 48.3500   5091   5183  .0196
4337 48.3600   5167   5167  .0194
4338 48.3700   5097   5151  .0196
4339 48.3800   5073   5134  .0197
4340 48.3900   5044   5119  .0198
4341 48.4000   5134   5102  .0195
4342 48.4100   5109   5089  .0196
4343 48.4200   5055   5076  .0198
4344 48.4300   5041   5064  .0198
4345 48.4400   5105   5054  .0196
4346 48.4500   5056   5046  .0198
4347 48.4600   5028   5038  .0199
4348 48.4700   5031   5032  .0199
4349 48.4800   5023   5027  .0199
4350 48.4900   5033   5019  .0199
4351 48.5000   5089   5016  .0197
4352 48.5100   5023   5012  .0199
4353 48.5200   5015   5010  .0199
4354 48.5300   5042   5008  .0198
4355 48.5400   5078   5006  .0197
4356 48.5500   5033   5005  .0199
4357 48.5600   4992   5004  .0200
4358 48.5700   4941   5001  .0202
4359 48.5800   4970   5000  .0201
4360 48.5900   5042   4999  .0198
4361 48.6000   5002   4999  .0200
4362 48.6100   4992   4999  .0200
4363 48.6200   5017   4998  .0199
4364 48.6300   5022   4998  .0199
4365 48.6400   4990   4999  .0200
4366 48.6500   4966   4999  .0201
4367 48.6600   5005   4999  .0200
4368 48.6700   5003   5000  .0200
4369 48.6800   4976   5001  .0201
4370 48.6900   4956   5003  .0202
4371 48.7000   4942   5004  .0202
4372 48.7100   4953   5004  .0202
4373 48.7200   4973   5006  .0201
4374 48.7300   4977   5008  .0201
4375 48.7400   4985   5009  .0201
4376 48.7500   4986   5010  .0201
4377 48.7600   4972   5012  .0201
4378 48.7700   5000   5013  .0200
4379 48.7800   4941   5016  .0202
4380 48.7900   4943   5019  .0202
4381 48.8000   4942   5024  .0202
4382 48.8100   5010   5029  .0200
4383 48.8200   5036   5036  .0199
4384 48.8300   5081   5045  .0197
4385 48.8400   5009   5055  .0200
4386 48.8500   5038   5067  .0198
4387 48.8600   5054   5080  .0198
4388 48.8700   5097   5094  .0196
4389 48.8800   5110   5110  .0196
4390 48.8900   5054   5127  .0198
4391 48.9000   5071   5145  .0197
4392 48.9100   5124   5164  .0195
4393 48.9200   5161   5183  .0194
4394 48.9300   5158   5203  .0194
4395 48.9400   5169   5223  .0193
4396 48.9500   5168   5243  .0193
4397 48.9600   5168   5262  .0193
4398 48.9700   5176   5281  .0193
4399 48.9800   5246   5299  .0191
4400 48.9900   5214   5316  .0192
4401 49.0000   5176   5329  .0193
4402 49.0100   5232   5342  .0191
4403 49.0200   5225   5353  .0191
4404 49.0300   5259   5360  .0190
4405 49.0400   5281   5364  .0189
4406 49.0500   5270   5361  .0190
4407 49.0600   5314   5359  .0188
4408 49.0700   5320   5355  .0188
4409 49.0800   5348   5348  .0187
4410 49.0900   5326   5340  .0188
4411 49.1000   5234   5332  .0191
4412 49.1100   5257   5324  .0190
4413 49.1200   5298   5316  .0189
4414 49.1300   5313   5308  .0188
4415 49.1400   5276   5297  .0190
4416 49.1500   5253   5290  .0190
4417 49.1600   5260   5283  .0190
4418 49.1700   5282   5276  .0189
4419 49.1800   5222   5271  .0191
4420 49.1900   5106   5268  .0196
4421 49.2000   5162   5266  .0194
4422 49.2100   5269   5266  .0190
4423 49.2200   5256   5267  .0190
4424 49.2300   5264   5270  .0190
4425 49.2400   5236   5275  .0191
4426 49.2500   5192   5280  .0193
4427 49.2600   5130   5287  .0195
4428 49.2700   5165   5295  .0194
4429 49.2800   5155   5303  .0194
4430 49.2900   5123   5311  .0195
4431 49.3000   5158   5319  .0194
4432 49.3100   5169   5327  .0193
4433 49.3200   5219   5334  .0192
4434 49.3300   5212   5339  .0192
4435 49.3400   5217   5343  .0192
4436 49.3500   5171   5345  .0193
4437 49.3600   5179   5345  .0193
4438 49.3700   5152   5344  .0194
4439 49.3800   5155   5342  .0194
4440 49.3900   5230   5338  .0191
4441 49.4000   5168   5334  .0193
4442 49.4100   5271   5329  .0190
4443 49.4200   5270   5322  .0190
4444 49.4300   5270   5314  .0190
4445 49.4400   5212   5304  .0192
4446 49.4500   5163   5294  .0194
4447 49.4600   5206   5281  .0192
4448 49.4700   5202   5267  .0192
4449 49.4800   5188   5250  .0193
4450 49.4900   5250   5232  .0190
4451 49.5000   5239   5212  .0191
4452 49.5100   5245   5190  .0191
4453 49.5200   5200   5168  .0192
4454 49.5300   5163   5146  .0194
4455 49.5400   5109   5125  .0196
4456 49.5500   5126   5105  .0195
4457 49.5600   5104   5086  .0196
4458 49.5700   5036   5069  .0199
4459 49.5800   5041   5053  .0198
4460 49.5900   5032   5040  .0199
4461 49.6000   5062   5029  .0198
4462 49.6100   5017   5019  .0199
4463 49.6200   4994   5011  .0200
4464 49.6300   4975   5005  .0201
4465 49.6400   4995   5000  .0200
4466 49.6500   5037   4996  .0199
4467 49.6600   5028   4994  .0199
4468 49.6700   5104   4992  .0196
4469 49.6800   4993   4992  .0200
4470 49.6900   5000   4992  .0200
4471 49.7000   5023   4993  .0199
4472 49.7100   5024   4994  .0199
4473 49.7200   5001   4996  .0200
4474 49.7300   5013   4998  .0199
4475 49.7400   5042   5001  .0198
4476 49.7500   5005   5003  .0200
4477 49.7600   5029   5005  .0199
4478 49.7700   5097   5006  .0196
4479 49.7800   5026   5007  .0199
4480 49.7900   4988   5008  .0200
4481 49.8000   5051   5004  .0198
4482 49.8100   5086   5005  .0197
4483 49.8200   5040   5005  .0198
4484 49.8300   5028   5006  .0199
4485 49.8400   4972   5007  .0201
4486 49.8500   4958   5007  .0202
4487 49.8600   4989   5008  .0200
4488 49.8700   5041   5011  .0198
4489 49.8800   5007   5013  .0200
4490 49.8900   5016   5015  .0199
4491 49.9000   4974   5018  .0201
4492 49.9100   5006   5020  .0200
4493 49.9200   5035   5022  .0199
4494 49.9300   5058   5024  .0198
4495 49.9400   5112   5027  .0196
4496 49.9500   5065   5031  .0197
4497 49.9600   5075   5035  .0197
4498 49.9700   5061   5040  .0198
4499 49.9800   5064   5045  .0197
4500 49.9900   5026   5051  .0199
4501 50.0000   5076   5057  .0197
4502 50.0100   5066   5064  .0197
4503 50.0200   5077   5070  .0197
4504 50.0300   5157   5077  .0194
4505 50.0400   5200   5082  .0192
4506 50.0500   5133   5087  .0195
4507 50.0600   5120   5092  .0195
4508 50.0700   5154   5094  .0194
4509 50.0800   5170   5092  .0193
4510 50.0900   5131   5092  .0195
4511 50.1000   5107   5090  .0196
4512 50.1100   5174   5088  .0193
4513 50.1200   5219   5084  .0192
4514 50.1300   5176   5081  .0193
4515 50.1400   5151   5077  .0194
4516 50.1500   5128   5072  .0195
4517 50.1600   5150   5068  .0194
4518 50.1700   5123   5063  .0195
4519 50.1800   5112   5059  .0196
4520 50.1900   5151   5054  .0194
4521 50.2000   5184   5050  .0193
4522 50.2100   5209   5046  .0192
4523 50.2200   5137   5042  .0195
4524 50.2300   5130   5038  .0195
4525 50.2400   5133   5033  .0195
4526 50.2500   5141   5027  .0195
4527 50.2600   5162   5021  .0194
4528 50.2700   5102   5014  .0196
4529 50.2800   5102   5007  .0196
4530 50.2900   5137   5001  .0195
4531 50.3000   5086   4994  .0197
4532 50.3100   5076   4986  .0197
4533 50.3200   5040   4978  .0198
4534 50.3300   5050   4970  .0198
4535 50.3400   5079   4962  .0197
4536 50.3500   5071   4953  .0197
4537 50.3600   5065   4945  .0197
4538 50.3700   5047   4938  .0198
4539 50.3800   5060   4932  .0198
4540 50.3900   5039   4927  .0198
4541 50.4000   5055   4923  .0198
4542 50.4100   5032   4920  .0199
4543 50.4200   5074   4917  .0197
4544 50.4300   5080   4916  .0197
4545 50.4400   5051   4916  .0198
4546 50.4500   5006   4916  .0200
4547 50.4600   5045   4917  .0198
4548 50.4700   5054   4919  .0198
4549 50.4800   5030   4920  .0199
4550 50.4900   5052   4923  .0198
4551 50.5000   5084   4925  .0197
4552 50.5100   5113   4928  .0196
4553 50.5200   5047   4930  .0198
4554 50.5300   4988   4932  .0200
4555 50.5400   4997   4936  .0200
4556 50.5500   5028   4940  .0199
4557 50.5600   4987   4944  .0201
4558 50.5700   5038   4950  .0198
4559 50.5800   5003   4956  .0200
4560 50.5900   5017   4963  .0199
4561 50.6000   5006   4970  .0200
4562 50.6100   4978   4978  .0201
4563 50.6200   5018   4986  .0199
4564 50.6300   4972   4994  .0201
4565 50.6400   4948   5003  .0202
4566 50.6500   4962   5012  .0202
4567 50.6600   4957   5021  .0202
4568 50.6700   4958   5029  .0202
4569 50.6800   4968   5037  .0201
4570 50.6900   4975   5045  .0201
4571 50.7000   5055   5052  .0198
4572 50.7100   5015   5057  .0199
4573 50.7200   5047   5061  .0198
4574 50.7300   5001   5063  .0200
4575 50.7400   4960   5062  .0202
4576 50.7500   5092   5060  .0196
4577 50.7600   5081   5056  .0197
4578 50.7700   5077   5050  .0197
4579 50.7800   5046   5042  .0198
4580 50.7900   5040   5033  .0198
4581 50.8000   5037   5024  .0199
4582 50.8100   4990   5014  .0200
4583 50.8200   5015   5005  .0199
4584 50.8300   4956   4995  .0202
4585 50.8400   4988   4985  .0200
4586 50.8500   4942   4976  .0202
4587 50.8600   4927   4967  .0203
4588 50.8700   4910   4959  .0204
4589 50.8800   4910   4950  .0204
4590 50.8900   4889   4941  .0205
4591 50.9000   4939   4931  .0202
4592 50.9100   4894   4921  .0204
4593 50.9200   4841   4911  .0207
4594 50.9300   4853   4901  .0206
4595 50.9400   4851   4892  .0206
4596 50.9500   4842   4884  .0207
4597 50.9600   4841   4877  .0207
4598 50.9700   4862   4870  .0206
4599 50.9800   4927   4865  .0203
4600 50.9900   4890   4861  .0204
4601 51.0000   4865   4859  .0206
4602 51.0100   4864   4857  .0206
4603 51.0200   4893   4857  .0204
4604 51.0300   4923   4857  .0203
4605 51.0400   4924   4859  .0203
4606 51.0500   4924   4861  .0203
4607 51.0600   4880   4865  .0205
4608 51.0700   4836   4869  .0207
4609 51.0800   4933   4874  .0203
4610 51.0900   4932   4879  .0203
4611 51.1000   4987   4885  .0201
4612 51.1100   4938   4891  .0203
4613 51.1200   4910   4897  .0204
4614 51.1300   4971   4904  .0201
4615 51.1400   4906   4912  .0204
4616 51.1500   4925   4922  .0203
4617 51.1600   4953   4932  .0202
4618 51.1700   5017   4944  .0199
4619 51.1800   5047   4958  .0198
4620 51.1900   5033   4972  .0199
4621 51.2000   5055   4988  .0198
4622 51.2100   5019   5005  .0199
4623 51.2200   5029   5024  .0199
4624 51.2300   5066   5044  .0197
4625 51.2400   5067   5062  .0197
4626 51.2500   5082   5083  .0197
4627 51.2600   5136   5104  .0195
4628 51.2700   5138   5125  .0195
4629 51.2800   5184   5145  .0193
4630 51.2900   5209   5165  .0192
4631 51.3000   5253   5184  .0190
4632 51.3100   5279   5200  .0189
4633 51.3200   5221   5215  .0192
4634 51.3300   5296   5228  .0189
4635 51.3400   5305   5238  .0189
4636 51.3500   5249   5245  .0191
4637 51.3600   5183   5248  .0193
4638 51.3700   5277   5249  .0190
4639 51.3800   5275   5247  .0190
4640 51.3900   5286   5242  .0189
4641 51.4000   5273   5236  .0190
4642 51.4100   5238   5229  .0191
4643 51.4200   5254   5221  .0190
4644 51.4300   5234   5212  .0191
4645 51.4400   5251   5203  .0190
4646 51.4500   5251   5195  .0190
4647 51.4600   5278   5187  .0189
4648 51.4700   5180   5180  .0193
4649 51.4800   5136   5173  .0195
4650 51.4900   5129   5167  .0195
4651 51.5000   5159   5162  .0194
4652 51.5100   5139   5157  .0195
4653 51.5200   5125   5153  .0195
4654 51.5300   5160   5150  .0194
4655 51.5400   5184   5146  .0193
4656 51.5500   5136   5143  .0195
4657 51.5600   5130   5139  .0195
4658 51.5700   5165   5136  .0194
4659 51.5800   5198   5133  .0192
4660 51.5900   5153   5130  .0194
4661 51.6000   5237   5129  .0191
4662 51.6100   5180   5128  .0193
4663 51.6200   5195   5128  .0192
4664 51.6300   5260   5128  .0190
4665 51.6400   5256   5130  .0190
4666 51.6500   5242   5133  .0191
4667 51.6600   5314   5137  .0188
4668 51.6700   5238   5141  .0191
4669 51.6800   5257   5145  .0190
4670 51.6900   5257   5149  .0190
4671 51.7000   5260   5153  .0190
4672 51.7100   5317   5156  .0188
4673 51.7200   5290   5158  .0189
4674 51.7300   5366   5159  .0186
4675 51.7400   5404   5159  .0185
4676 51.7500   5324   5156  .0188
4677 51.7600   5365   5153  .0186
4678 51.7700   5289   5148  .0189
4679 51.7800   5235   5142  .0191
4680 51.7900   5248   5136  .0191
4681 51.8000   5232   5129  .0191
4682 51.8100   5201   5121  .0192
4683 51.8200   5110   5113  .0196
4684 51.8300   5116   5105  .0195
4685 51.8400   5033   5097  .0199
4686 51.8500   5073   5088  .0197
4687 51.8600   5061   5080  .0198
4688 51.8700   5050   5070  .0198
4689 51.8800   5088   5060  .0197
4690 51.8900   5029   5049  .0199
4691 51.9000   4984   5036  .0201
4692 51.9100   5020   5023  .0199
4693 51.9200   4993   5009  .0200
4694 51.9300   4968   4994  .0201
4695 51.9400   4934   4980  .0203
4696 51.9500   4907   4965  .0204
4697 51.9600   4903   4951  .0204
4698 51.9700   4924   4938  .0203
4699 51.9800   4864   4926  .0206
4700 51.9900   4889   4915  .0205
4701 52.0000   4902   4905  .0204
4702 52.0100   4899   4896  .0204
4703 52.0200   4854   4888  .0206
4704 52.0300   4817   4881  .0208
4705 52.0400   4839   4875  .0207
4706 52.0500   4820   4869  .0207
4707 52.0600   4840   4863  .0207
4708 52.0700   4860   4858  .0206
4709 52.0800   4813   4853  .0208
4710 52.0900   4797   4848  .0208
4711 52.1000   4718   4842  .0212
4712 52.1100   4768   4836  .0210
4713 52.1200   4855   4828  .0206
4714 52.1300   4787   4821  .0209
4715 52.1400   4769   4813  .0210
4716 52.1500   4717   4805  .0212
4717 52.1600   4701   4796  .0213
4718 52.1700   4757   4788  .0210
4719 52.1800   4793   4780  .0209
4720 52.1900   4771   4771  .0210
4721 52.2000   4750   4763  .0211
4722 52.2100   4763   4755  .0210
4723 52.2200   4685   4746  .0213
4724 52.2300   4696   4738  .0213
4725 52.2400   4728   4730  .0212
4726 52.2500   4696   4722  .0213
4727 52.2600   4721   4714  .0212
4728 52.2700   4660   4706  .0215
4729 52.2800   4651   4698  .0215
4730 52.2900   4691   4689  .0213
4731 52.3000   4627   4682  .0216
4732 52.3100   4649   4675  .0215
4733 52.3200   4649   4669  .0215
4734 52.3300   4650   4663  .0215
4735 52.3400   4655   4657  .0215
4736 52.3500   4637   4651  .0216
4737 52.3600   4680   4646  .0214
4738 52.3700   4655   4640  .0215
4739 52.3800   4633   4635  .0216
4740 52.3900   4631   4630  .0216
4741 52.4000   4622   4625  .0216
4742 52.4100   4680   4620  .0214
4743 52.4200   4619   4614  .0216
4744 52.4300   4620   4609  .0216
4745 52.4400   4659   4603  .0215
4746 52.4500   4627   4597  .0216
4747 52.4600   4547   4591  .0220
4748 52.4700   4549   4585  .0220
4749 52.4800   4589   4579  .0218
4750 52.4900   4557   4574  .0219
4751 52.5000   4506   4569  .0222
4752 52.5100   4577   4565  .0218
4753 52.5200   4585   4561  .0218
4754 52.5300   4507   4558  .0222
4755 52.5400   4517   4555  .0221
4756 52.5500   4536   4553  .0220
4757 52.5600   4534   4551  .0221
4758 52.5700   4543   4550  .0220
4759 52.5800   4555   4550  .0220
4760 52.5900   4533   4550  .0221
4761 52.6000   4493   4550  .0223
4762 52.6100   4527   4551  .0221
4763 52.6200   4545   4551  .0220
4764 52.6300   4526   4552  .0221
4765 52.6400   4550   4553  .0220
4766 52.6500   4542   4554  .0220
4767 52.6600   4563   4555  .0219
4768 52.6700   4539   4557  .0220
4769 52.6800   4539   4558  .0220
4770 52.6900   4557   4559  .0219
4771 52.7000   4501   4561  .0222
4772 52.7100   4495   4563  .0222
4773 52.7200   4500   4565  .0222
4774 52.7300   4535   4567  .0221
4775 52.7400   4540   4570  .0220
4776 52.7500   4528   4573  .0221
4777 52.7600   4461   4576  .0224
4778 52.7700   4535   4580  .0221
4779 52.7800   4503   4584  .0222
4780 52.7900   4538   4588  .0220
4781 52.8000   4549   4592  .0220
4782 52.8100   4525   4595  .0221
4783 52.8200   4531   4599  .0221
4784 52.8300   4425   4603  .0226
4785 52.8400   4510   4606  .0222
4786 52.8500   4482   4610  .0223
4787 52.8600   4518   4613  .0221
4788 52.8700   4512   4615  .0222
4789 52.8800   4504   4617  .0222
4790 52.8900   4488   4619  .0223
4791 52.9000   4522   4621  .0221
4792 52.9100   4570   4622  .0219
4793 52.9200   4567   4624  .0219
4794 52.9300   4570   4626  .0219
4795 52.9400   4505   4627  .0222
4796 52.9500   4530   4629  .0221
4797 52.9600   4604   4632  .0217
4798 52.9700   4624   4633  .0216
4799 52.9800   4627   4636  .0216
4800 52.9900   4646   4639  .0215
4801 53.0000   4615   4642  .0217
4802 53.0100   4610   4645  .0217
4803 53.0200   4602   4649  .0217
4804 53.0300   4657   4652  .0215
4805 53.0400   4667   4656  .0214
4806 53.0500   4671   4659  .0214
4807 53.0600   4666   4661  .0214
4808 53.0700   4664   4663  .0214
4809 53.0800   4758   4664  .0210
4810 53.0900   4695   4665  .0213
4811 53.1000   4745   4665  .0211
4812 53.1100   4776   4666  .0209
4813 53.1200   4767   4666  .0210
4814 53.1300   4804   4668  .0208
4815 53.1400   4802   4670  .0208
4816 53.1500   4802   4672  .0208
4817 53.1600   4823   4675  .0207
4818 53.1700   4822   4679  .0207
4819 53.1800   4870   4684  .0205
4820 53.1900   4830   4688  .0207
4821 53.2000   4824   4694  .0207
4822 53.2100   4886   4699  .0205
4823 53.2200   4881   4705  .0205
4824 53.2300   4949   4710  .0202
4825 53.2400   4961   4716  .0202
4826 53.2500   4941   4721  .0202
4827 53.2600   4904   4727  .0204
4828 53.2700   4900   4731  .0204
4829 53.2800   4915   4734  .0203
4830 53.2900   4980   4737  .0201
4831 53.3000   4894   4739  .0204
4832 53.3100   4836   4741  .0207
4833 53.3200   4814   4744  .0208
4834 53.3300   4812   4746  .0208
4835 53.3400   4821   4750  .0207
4836 53.3500   4826   4754  .0207
4837 53.3600   4840   4759  .0207
4838 53.3700   4787   4765  .0209
4839 53.3800   4830   4772  .0207
4840 53.3900   4771   4780  .0210
4841 53.4000   4810   4790  .0208
4842 53.4100   4881   4799  .0205
4843 53.4200   4853   4808  .0206
4844 53.4300   4777   4817  .0209
4845 53.4400   4801   4826  .0208
4846 53.4500   4782   4835  .0209
4847 53.4600   4743   4842  .0211
4848 53.4700   4724   4849  .0212
4849 53.4800   4762   4854  .0210
4850 53.4900   4768   4857  .0210
4851 53.5000   4770   4859  .0210
4852 53.5100   4777   4859  .0209
4853 53.5200   4786   4856  .0209
4854 53.5300   4778   4851  .0209
4855 53.5400   4794   4844  .0209
4856 53.5500   4786   4836  .0209
4857 53.5600   4721   4826  .0212
4858 53.5700   4767   4815  .0210
4859 53.5800   4755   4803  .0210
4860 53.5900   4758   4791  .0210
4861 53.6000   4740   4776  .0211
4862 53.6100   4683   4764  .0214
4863 53.6200   4691   4751  .0213
4864 53.6300   4665   4738  .0214
4865 53.6400   4710   4725  .0212
4866 53.6500   4720   4713  .0212
4867 53.6600   4715   4702  .0212
4868 53.6700   4732   4692  .0211
4869 53.6800   4691   4682  .0213
4870 53.6900   4651   4674  .0215
4871 53.7000   4635   4667  .0216
4872 53.7100   4591   4660  .0218
4873 53.7200   4594   4655  .0218
4874 53.7300   4631   4651  .0216
4875 53.7400   4587   4647  .0218
4876 53.7500   4576   4645  .0219
4877 53.7600   4530   4643  .0221
4878 53.7700   4479   4642  .0223
4879 53.7800   4533   4641  .0221
4880 53.7900   4534   4640  .0221
4881 53.8000   4577   4640  .0218
4882 53.8100   4617   4638  .0217
4883 53.8200   4635   4637  .0216
4884 53.8300   4583   4637  .0218
4885 53.8400   4543   4636  .0220
4886 53.8500   4526   4636  .0221
4887 53.8600   4518   4635  .0221
4888 53.8700   4539   4635  .0220
4889 53.8800   4532   4634  .0221
4890 53.8900   4478   4634  .0223
4891 53.9000   4491   4634  .0223
4892 53.9100   4496   4633  .0222
4893 53.9200   4546   4633  .0220
4894 53.9300   4605   4633  .0217
4895 53.9400   4600   4632  .0217
4896 53.9500   4542   4631  .0220
4897 53.9600   4543   4629  .0220
4898 53.9700   4553   4627  .0220
4899 53.9800   4597   4624  .0218
4900 53.9900   4623   4622  .0216
4901 54.0000   4590   4619  .0218
4902 54.0100   4640   4617  .0216
4903 54.0200   4621   4616  .0216
4904 54.0300   4630   4615  .0216
4905 54.0400   4575   4614  .0219
4906 54.0500   4608   4614  .0217
4907 54.0600   4606   4615  .0217
4908 54.0700   4596   4616  .0218
4909 54.0800   4594   4617  .0218
4910 54.0900   4570   4619  .0219
4911 54.1000   4576   4621  .0219
4912 54.1100   4611   4622  .0217
4913 54.1200   4614   4624  .0217
4914 54.1300   4599   4625  .0217
4915 54.1400   4582   4626  .0218
4916 54.1500   4638   4627  .0216
4917 54.1600   4637   4625  .0216
4918 54.1700   4657   4625  .0215
4919 54.1800   4647   4623  .0215
4920 54.1900   4667   4621  .0214
4921 54.2000   4670   4618  .0214
4922 54.2100   4643   4614  .0215
4923 54.2200   4663   4608  .0214
4924 54.2300   4651   4601  .0215
4925 54.2400   4686   4594  .0213
4926 54.2500   4697   4586  .0213
4927 54.2600   4626   4577  .0216
4928 54.2700   4563   4567  .0219
4929 54.2800   4591   4558  .0218
4930 54.2900   4618   4548  .0217
4931 54.3000   4634   4538  .0216
4932 54.3100   4605   4528  .0217
4933 54.3200   4538   4518  .0220
4934 54.3300   4553   4509  .0220
4935 54.3400   4596   4500  .0218
4936 54.3500   4502   4492  .0222
4937 54.3600   4486   4484  .0223
4938 54.3700   4469   4478  .0224
4939 54.3800   4471   4471  .0224
4940 54.3900   4493   4467  .0223
4941 54.4000   4502   4463  .0222
4942 54.4100   4528   4460  .0221
4943 54.4200   4481   4458  .0223
4944 54.4300   4508   4457  .0222
4945 54.4400   4516   4456  .0221
4946 54.4500   4555   4456  .0220
4947 54.4600   4504   4456  .0222
4948 54.4700   4461   4457  .0224
4949 54.4800   4464   4458  .0224
4950 54.4900   4433   4459  .0226
4951 54.5000   4477   4461  .0223
4952 54.5100   4520   4463  .0221
4953 54.5200   4497   4465  .0222
4954 54.5300   4483   4467  .0223
4955 54.5400   4483   4469  .0223
4956 54.5500   4509   4471  .0222
4957 54.5600   4525   4473  .0221
4958 54.5700   4497   4476  .0222
4959 54.5800   4505   4479  .0222
4960 54.5900   4513   4482  .0222
4961 54.6000   4450   4485  .0225
4962 54.6100   4441   4489  .0225
4963 54.6200   4474   4493  .0224
4964 54.6300   4502   4498  .0222
4965 54.6400   4490   4502  .0223
4966 54.6500   4579   4507  .0218
4967 54.6600   4546   4512  .0220
4968 54.6700   4550   4517  .0220
4969 54.6800   4551   4522  .0220
4970 54.6900   4570   4527  .0219
4971 54.7000   4569   4531  .0219
4972 54.7100   4512   4535  .0222
4973 54.7200   4579   4538  .0218
4974 54.7300   4612   4541  .0217
4975 54.7400   4608   4544  .0217
4976 54.7500   4590   4546  .0218
4977 54.7600   4618   4549  .0217
4978 54.7700   4642   4551  .0215
4979 54.7800   4627   4553  .0216
4980 54.7900   4654   4556  .0215
4981 54.8000   4743   4559  .0211
4982 54.8100   4743   4563  .0211
4983 54.8200   4660   4566  .0215
4984 54.8300   4697   4571  .0213
4985 54.8400   4713   4576  .0212
4986 54.8500   4678   4582  .0214
4987 54.8600   4712   4588  .0212
4988 54.8700   4609   4595  .0217
4989 54.8800   4669   4602  .0214
4990 54.8900   4660   4610  .0215
4991 54.9000   4609   4618  .0217
4992 54.9100   4634   4626  .0216
4993 54.9200   4690   4633  .0213
4994 54.9300   4680   4640  .0214
4995 54.9400   4648   4647  .0215
4996 54.9500   4643   4653  .0215
4997 54.9600   4690   4659  .0213
4998 54.9700   4735   4664  .0211
4999 54.9800   4705   4668  .0213
5000 54.9900   4686   4671  .0213
5001 55.0000   4674   4673  .0214
5002 55.0100   4638   4675  .0216
5003 55.0200   4624   4675  .0216
5004 55.0300   4649   4674  .0215
5005 55.0400   4662   4672  .0215
5006 55.0500   4675   4669  .0214
5007 55.0600   4641   4665  .0215
5008 55.0700   4612   4661  .0217
5009 55.0800   4597   4656  .0218
5010 55.0900   4586   4651  .0218
5011 55.1000   4580   4646  .0218
5012 55.1100   4540   4642  .0220
5013 55.1200   4579   4639  .0218
5014 55.1300   4611   4637  .0217
5015 55.1400   4608   4634  .0217
5016 55.1500   4557   4631  .0219
5017 55.1600   4587   4630  .0218
5018 55.1700   4545   4628  .0220
5019 55.1800   4557   4626  .0219
5020 55.1900   4493   4624  .0223
5021 55.2000   4518   4623  .0221
5022 55.2100   4521   4622  .0221
5023 55.2200   4556   4621  .0219
5024 55.2300   4505   4620  .0222
5025 55.2400   4495   4619  .0222
5026 55.2500   4511   4618  .0222
5027 55.2600   4517   4617  .0221
5028 55.2700   4502   4615  .0222
5029 55.2800   4451   4612  .0225
5030 55.2900   4503   4608  .0222
5031 55.3000   4470   4603  .0224
5032 55.3100   4511   4598  .0222
5033 55.3200   4504   4593  .0222
5034 55.3300   4475   4588  .0223
5035 55.3400   4461   4582  .0224
5036 55.3500   4461   4576  .0224
5037 55.3600   4474   4568  .0224
5038 55.3700   4550   4561  .0220
5039 55.3800   4504   4553  .0222
5040 55.3900   4498   4545  .0222
5041 55.4000   4510   4537  .0222
5042 55.4100   4559   4528  .0219
5043 55.4200   4470   4519  .0224
5044 55.4300   4494   4511  .0223
5045 55.4400   4505   4503  .0222
5046 55.4500   4481   4496  .0223
5047 55.4600   4494   4489  .0223
5048 55.4700   4484   4482  .0223
5049 55.4800   4476   4476  .0223
5050 55.4900   4486   4470  .0223
5051 55.5000   4440   4465  .0225
5052 55.5100   4441   4460  .0225
5053 55.5200   4446   4456  .0225
5054 55.5300   4408   4452  .0227
5055 55.5400   4443   4449  .0225
5056 55.5500   4496   4445  .0222
5057 55.5600   4423   4442  .0226
5058 55.5700   4480   4438  .0223
5059 55.5800   4429   4436  .0226
5060 55.5900   4449   4433  .0225
5061 55.6000   4480   4430  .0223
5062 55.6100   4468   4428  .0224
5063 55.6200   4427   4426  .0226
5064 55.6300   4441   4424  .0225
5065 55.6400   4450   4421  .0225
5066 55.6500   4461   4419  .0224
5067 55.6600   4425   4417  .0226
5068 55.6700   4371   4415  .0229
5069 55.6800   4396   4414  .0227
5070 55.6900   4374   4412  .0229
5071 55.7000   4330   4411  .0231
5072 55.7100   4321   4411  .0231
5073 55.7200   4288   4410  .0233
5074 55.7300   4319   4411  .0232
5075 55.7400   4328   4412  .0231
5076 55.7500   4386   4413  .0228
5077 55.7600   4366   4416  .0229
5078 55.7700   4377   4418  .0228
5079 55.7800   4302   4421  .0232
5080 55.7900   4304   4424  .0232
5081 55.8000   4348   4428  .0230
5082 55.8100   4368   4431  .0229
5083 55.8200   4388   4434  .0228
5084 55.8300   4374   4438  .0229
5085 55.8400   4265   4442  .0234
5086 55.8500   4321   4446  .0231
5087 55.8600   4369   4449  .0229
5088 55.8700   4337   4453  .0231
5089 55.8800   4253   4457  .0235
5090 55.8900   4273   4460  .0234
5091 55.9000   4339   4464  .0230
5092 55.9100   4370   4467  .0229
5093 55.9200   4351   4470  .0230
5094 55.9300   4365   4472  .0229
5095 55.9400   4314   4474  .0232
5096 55.9500   4402   4476  .0227
5097 55.9600   4340   4478  .0230
5098 55.9700   4357   4480  .0230
5099 55.9800   4330   4482  .0231
5100 55.9900   4292   4484  .0233
5101 56.0000   4344   4485  .0230
5102 56.0100   4339   4487  .0230
5103 56.0200   4399   4488  .0227
5104 56.0300   4398   4489  .0227
5105 56.0400   4386   4490  .0228
5106 56.0500   4351   4491  .0230
5107 56.0600   4423   4492  .0226
5108 56.0700   4468   4493  .0224
5109 56.0800   4461   4494  .0224
5110 56.0900   4426   4495  .0226
5111 56.1000   4382   4495  .0228
5112 56.1100   4362   4495  .0229
5113 56.1200   4412   4495  .0227
5114 56.1300   4442   4495  .0225
5115 56.1400   4459   4494  .0224
5116 56.1500   4451   4492  .0225
5117 56.1600   4360   4490  .0229
5118 56.1700   4408   4488  .0227
5119 56.1800   4419   4486  .0226
5120 56.1900   4408   4483  .0227
5121 56.2000   4397   4481  .0227
5122 56.2100   4416   4479  .0226
5123 56.2200   4399   4477  .0227
5124 56.2300   4452   4477  .0225
5125 56.2400   4421   4477  .0226
5126 56.2500   4414   4478  .0227
5127 56.2600   4388   4481  .0228
5128 56.2700   4410   4485  .0227
5129 56.2800   4440   4491  .0225
5130 56.2900   4435   4498  .0225
5131 56.3000   4494   4506  .0223
5132 56.3100   4512   4515  .0222
5133 56.3200   4524   4526  .0221
5134 56.3300   4471   4537  .0224
5135 56.3400   4530   4550  .0221
5136 56.3500   4452   4563  .0225
5137 56.3600   4519   4576  .0221
5138 56.3700   4561   4591  .0219
5139 56.3800   4550   4606  .0220
5140 56.3900   4558   4621  .0219
5141 56.4000   4531   4637  .0221
5142 56.4100   4568   4652  .0219
5143 56.4200   4585   4668  .0218
5144 56.4300   4634   4684  .0216
5145 56.4400   4711   4701  .0212
5146 56.4500   4699   4718  .0213
5147 56.4600   4717   4734  .0212
5148 56.4700   4761   4751  .0210
5149 56.4800   4786   4768  .0209
5150 56.4900   4773   4785  .0210
5151 56.5000   4745   4800  .0211
5152 56.5100   4741   4815  .0211
5153 56.5200   4757   4828  .0210
5154 56.5300   4824   4840  .0207
5155 56.5400   4848   4850  .0206
5156 56.5500   4881   4858  .0205
5157 56.5600   4905   4862  .0204
5158 56.5700   4918   4864  .0203
5159 56.5800   4861   4864  .0206
5160 56.5900   4920   4861  .0203
5161 56.6000   4958   4856  .0202
5162 56.6100   4921   4849  .0203
5163 56.6200   4943   4840  .0202
5164 56.6300   4967   4829  .0201
5165 56.6400   4991   4818  .0200
5166 56.6500   4972   4804  .0201
5167 56.6600   4948   4789  .0202
5168 56.6700   4939   4772  .0202
5169 56.6800   4951   4755  .0202
5170 56.6900   4891   4737  .0204
5171 56.7000   4874   4720  .0205
5172 56.7100   4922   4704  .0203
5173 56.7200   4903   4689  .0204
5174 56.7300   4826   4676  .0207
5175 56.7400   4858   4665  .0206
5176 56.7500   4849   4655  .0206
5177 56.7600   4853   4649  .0206
5178 56.7700   4825   4644  .0207
5179 56.7800   4822   4641  .0207
5180 56.7900   4793   4640  .0209
5181 56.8000   4744   4640  .0211
5182 56.8100   4735   4642  .0211
5183 56.8200   4756   4645  .0210
5184 56.8300   4769   4648  .0210
5185 56.8400   4726   4652  .0212
5186 56.8500   4708   4656  .0212
5187 56.8600   4733   4660  .0211
5188 56.8700   4703   4663  .0213
5189 56.8800   4744   4666  .0211
5190 56.8900   4734   4668  .0211
5191 56.9000   4673   4668  .0214
5192 56.9100   4746   4667  .0211
5193 56.9200   4709   4663  .0212
5194 56.9300   4682   4658  .0214
5195 56.9400   4717   4651  .0212
5196 56.9500   4685   4643  .0213
5197 56.9600   4647   4635  .0215
5198 56.9700   4583   4626  .0218
5199 56.9800   4672   4617  .0214
5200 56.9900   4598   4608  .0217
5201 57.0000   4594   4599  .0218
5202 57.0100   4648   4590  .0215
5203 57.0200   4630   4581  .0216
5204 57.0300   4631   4573  .0216
5205 57.0400   4599   4567  .0217
5206 57.0500   4619   4561  .0216
5207 57.0600   4590   4556  .0218
5208 57.0700   4611   4553  .0217
5209 57.0800   4579   4551  .0218
5210 57.0900   4638   4550  .0216
5211 57.1000   4592   4551  .0218
5212 57.1100   4623   4552  .0216
5213 57.1200   4643   4555  .0215
5214 57.1300   4607   4558  .0217
5215 57.1400   4620   4562  .0216
5216 57.1500   4608   4567  .0217
5217 57.1600   4587   4571  .0218
5218 57.1700   4601   4576  .0217
5219 57.1800   4622   4581  .0216
5220 57.1900   4618   4586  .0217
5221 57.2000   4600   4590  .0217
5222 57.2100   4606   4595  .0217
5223 57.2200   4641   4599  .0215
5224 57.2300   4577   4603  .0218
5225 57.2400   4579   4606  .0218
5226 57.2500   4555   4609  .0220
5227 57.2600   4567   4610  .0219
5228 57.2700   4557   4611  .0219
5229 57.2800   4624   4611  .0216
5230 57.2900   4627   4610  .0216
5231 57.3000   4675   4607  .0214
5232 57.3100   4667   4604  .0214
5233 57.3200   4632   4600  .0216
5234 57.3300   4576   4595  .0219
5235 57.3400   4657   4589  .0215
5236 57.3500   4597   4583  .0218
5237 57.3600   4589   4575  .0218
5238 57.3700   4587   4568  .0218
5239 57.3800   4582   4559  .0218
5240 57.3900   4607   4550  .0217
5241 57.4000   4562   4541  .0219
5242 57.4100   4560   4531  .0219
5243 57.4200   4541   4521  .0220
5244 57.4300   4574   4511  .0219
5245 57.4400   4539   4501  .0220
5246 57.4500   4524   4490  .0221
5247 57.4600   4548   4480  .0220
5248 57.4700   4513   4470  .0222
5249 57.4800   4481   4460  .0223
5250 57.4900   4502   4449  .0222
5251 57.5000   4477   4438  .0223
5252 57.5100   4465   4428  .0224
5253 57.5200   4442   4417  .0225
5254 57.5300   4490   4407  .0223
5255 57.5400   4464   4397  .0224
5256 57.5500   4456   4388  .0224
5257 57.5600   4415   4379  .0227
5258 57.5700   4385   4370  .0228
5259 57.5800   4420   4362  .0226
5260 57.5900   4466   4355  .0224
5261 57.6000   4421   4349  .0226
5262 57.6100   4399   4343  .0227
5263 57.6200   4396   4338  .0227
5264 57.6300   4432   4333  .0226
5265 57.6400   4364   4329  .0229
5266 57.6500   4379   4325  .0228
5267 57.6600   4395   4322  .0228
5268 57.6700   4349   4320  .0230
5269 57.6800   4338   4318  .0231
5270 57.6900   4350   4317  .0230
5271 57.7000   4352   4316  .0230
5272 57.7100   4408   4316  .0227
5273 57.7200   4408   4317  .0227
5274 57.7300   4369   4319  .0229
5275 57.7400   4361   4321  .0229
5276 57.7500   4354   4323  .0230
5277 57.7600   4325   4327  .0231
5278 57.7700   4284   4331  .0233
5279 57.7800   4379   4335  .0228
5280 57.7900   4397   4340  .0227
5281 57.8000   4324   4345  .0231
5282 57.8100   4318   4350  .0232
5283 57.8200   4352   4356  .0230
5284 57.8300   4368   4361  .0229
5285 57.8400   4412   4366  .0227
5286 57.8500   4397   4370  .0227
5287 57.8600   4452   4374  .0225
5288 57.8700   4373   4377  .0229
5289 57.8800   4362   4380  .0229
5290 57.8900   4384   4381  .0228
5291 57.9000   4414   4382  .0227
5292 57.9100   4351   4380  .0230
5293 57.9200   4372   4377  .0229
5294 57.9300   4380   4373  .0228
5295 57.9400   4389   4368  .0228
5296 57.9500   4366   4362  .0229
5297 57.9600   4367   4356  .0229
5298 57.9700   4370   4350  .0229
5299 57.9800   4369   4344  .0229
5300 57.9900   4361   4339  .0229
5301 58.0000   4322   4334  .0231
5302 58.0100   4340   4331  .0230
5303 58.0200   4327   4328  .0231
5304 58.0300   4409   4327  .0227
5305 58.0400   4380   4326  .0228
5306 58.0500   4308   4326  .0232
5307 58.0600   4360   4327  .0229
5308 58.0700   4415   4328  .0227
5309 58.0800   4405   4330  .0227
5310 58.0900   4377   4332  .0228
5311 58.1000   4354   4335  .0230
5312 58.1100   4325   4338  .0231
5313 58.1200   4405   4341  .0227
5314 58.1300   4393   4344  .0228
5315 58.1400   4373   4347  .0229
5316 58.1500   4437   4349  .0225
5317 58.1600   4389   4351  .0228
5318 58.1700   4334   4353  .0231
5319 58.1800   4271   4355  .0234
5320 58.1900   4336   4356  .0231
5321 58.2000   4393   4358  .0228
5322 58.2100   4364   4359  .0229
5323 58.2200   4334   4360  .0231
5324 58.2300   4387   4361  .0228
5325 58.2400   4353   4361  .0230
5326 58.2500   4326   4361  .0231
5327 58.2600   4296   4361  .0233
5328 58.2700   4319   4360  .0232
5329 58.2800   4334   4360  .0231
5330 58.2900   4318   4360  .0232
5331 58.3000   4359   4360  .0229
5332 58.3100   4346   4360  .0230
5333 58.3200   4370   4361  .0229
5334 58.3300   4357   4362  .0230
5335 58.3400   4311   4364  .0232
5336 58.3500   4322   4365  .0231
5337 58.3600   4371   4367  .0229
5338 58.3700   4344   4368  .0230
5339 58.3800   4338   4370  .0231
5340 58.3900   4368   4372  .0229
5341 58.4000   4346   4373  .0230
5342 58.4100   4308   4373  .0232
5343 58.4200   4359   4374  .0229
5344 58.4300   4355   4373  .0230
5345 58.4400   4356   4372  .0230
5346 58.4500   4375   4370  .0229
5347 58.4600   4307   4368  .0232
5348 58.4700   4293   4365  .0233
5349 58.4800   4281   4362  .0234
5350 58.4900   4306   4358  .0232
5351 58.5000   4285   4354  .0233
5352 58.5100   4294   4349  .0233
5353 58.5200   4218   4345  .0237
5354 58.5300   4251   4341  .0235
5355 58.5400   4306   4337  .0232
5356 58.5500   4335   4333  .0231
5357 58.5600   4335   4329  .0231
5358 58.5700   4289   4325  .0233
5359 58.5800   4283   4321  .0233
5360 58.5900   4312   4317  .0232
5361 58.6000   4334   4314  .0231
5362 58.6100   4289   4311  .0233
5363 58.6200   4265   4309  .0234
5364 58.6300   4311   4308  .0232
5365 58.6400   4292   4307  .0233
5366 58.6500   4274   4306  .0234
5367 58.6600   4268   4306  .0234
5368 58.6700   4276   4307  .0234
5369 58.6800   4242   4308  .0236
5370 58.6900   4204   4310  .0238
5371 58.7000   4201   4311  .0238
5372 58.7100   4266   4313  .0234
5373 58.7200   4261   4315  .0235
5374 58.7300   4271   4317  .0234
5375 58.7400   4306   4319  .0232
5376 58.7500   4281   4321  .0234
5377 58.7600   4293   4322  .0233
5378 58.7700   4303   4323  .0232
5379 58.7800   4312   4323  .0232
5380 58.7900   4297   4323  .0233
5381 58.8000   4311   4322  .0232
5382 58.8100   4328   4321  .0231
5383 58.8200   4309   4320  .0232
5384 58.8300   4311   4319  .0232
5385 58.8400   4337   4317  .0231
5386 58.8500   4368   4315  .0229
5387 58.8600   4324   4313  .0231
5388 58.8700   4333   4311  .0231
5389 58.8800   4353   4309  .0230
5390 58.8900   4325   4307  .0231
5391 58.9000   4268   4304  .0234
5392 58.9100   4277   4301  .0234
5393 58.9200   4311   4298  .0232
5394 58.9300   4271   4294  .0234
5395 58.9400   4310   4290  .0232
5396 58.9500   4263   4287  .0235
5397 58.9600   4291   4283  .0233
5398 58.9700   4296   4280  .0233
5399 58.9800   4279   4277  .0234
5400 58.9900   4352   4273  .0230
5401 59.0000   4370   4271  .0229
5402 59.0100   4315   4268  .0232
5403 59.0200   4258   4266  .0235
5404 59.0300   4259   4263  .0235
5405 59.0400   4241   4259  .0236
5406 59.0500   4212   4256  .0237
5407 59.0600   4237   4254  .0236
5408 59.0700   4245   4253  .0236
5409 59.0800   4295   4251  .0233
5410 59.0900   4280   4250  .0234
5411 59.1000   4230   4248  .0236
5412 59.1100   4238   4247  .0236
5413 59.1200   4254   4247  .0235
5414 59.1300   4244   4247  .0236
5415 59.1400   4245   4247  .0236
5416 59.1500   4238   4247  .0236
5417 59.1600   4259   4248  .0235
5418 59.1700   4271   4249  .0234
5419 59.1800   4225   4250  .0237
5420 59.1900   4263   4252  .0235
5421 59.2000   4295   4253  .0233
5422 59.2100   4319   4255  .0232
5423 59.2200   4267   4257  .0234
5424 59.2300   4295   4259  .0233
5425 59.2400   4301   4261  .0233
5426 59.2500   4311   4263  .0232
5427 59.2600   4300   4264  .0233
5428 59.2700   4339   4265  .0230
5429 59.2800   4345   4267  .0230
5430 59.2900   4363   4267  .0229
5431 59.3000   4390   4268  .0228
5432 59.3100   4372   4268  .0229
5433 59.3200   4355   4269  .0230
5434 59.3300   4372   4270  .0229
5435 59.3400   4431   4271  .0226
5436 59.3500   4393   4271  .0228
5437 59.3600   4378   4272  .0228
5438 59.3700   4392   4273  .0228
5439 59.3800   4369   4274  .0229
5440 59.3900   4351   4274  .0230
5441 59.4000   4348   4275  .0230
5442 59.4100   4379   4276  .0228
5443 59.4200   4307   4276  .0232
5444 59.4300   4315   4276  .0232
5445 59.4400   4329   4277  .0231
5446 59.4500   4283   4277  .0233
5447 59.4600   4283   4278  .0233
5448 59.4700   4350   4278  .0230
5449 59.4800   4328   4279  .0231
5450 59.4900   4323   4279  .0231
5451 59.5000   4298   4280  .0233
5452 59.5100   4274   4281  .0234
5453 59.5200   4264   4283  .0235
5454 59.5300   4282   4284  .0234
5455 59.5400   4307   4285  .0232
5456 59.5500   4319   4287  .0232
5457 59.5600   4282   4288  .0234
5458 59.5700   4221   4289  .0237
5459 59.5800   4231   4290  .0236
5460 59.5900   4241   4291  .0236
5461 59.6000   4236   4291  .0236
5462 59.6100   4303   4291  .0232
5463 59.6200   4325   4290  .0231
5464 59.6300   4276   4289  .0234
5465 59.6400   4276   4287  .0234
5466 59.6500   4269   4284  .0234
5467 59.6600   4241   4280  .0236
5468 59.6700   4222   4276  .0237
5469 59.6800   4198   4271  .0238
5470 59.6900   4198   4267  .0238
5471 59.7000   4202   4261  .0238
5472 59.7100   4186   4256  .0239
5473 59.7200   4195   4250  .0238
5474 59.7300   4202   4245  .0238
5475 59.7400   4201   4240  .0238
5476 59.7500   4169   4235  .0240
5477 59.7600   4132   4231  .0242
5478 59.7700   4136   4227  .0242
5479 59.7800   4223   4223  .0237
5480 59.7900   4200   4220  .0238
5481 59.8000   4140   4217  .0242
5482 59.8100   4173   4215  .0240
5483 59.8200   4171   4213  .0240
5484 59.8300   4206   4211  .0238
5485 59.8400   4187   4210  .0239
5486 59.8500   4127   4209  .0242
5487 59.8600   4175   4209  .0240
5488 59.8700   4191   4209  .0239
5489 59.8800   4150   4209  .0241
5490 59.8900   4203   4211  .0238
5491 59.9000   4144   4211  .0241
5492 59.9100   4181   4213  .0239
5493 59.9200   4182   4215  .0239
5494 59.9300   4174   4217  .0240
5495 59.9400   4195   4220  .0238
5496 59.9500   4167   4223  .0240
5497 59.9600   4160   4227  .0240
5498 59.9700   4135   4230  .0242
5499 59.9800   4186   4235  .0239
5500 59.9900   4240   4239  .0236
5501 60.0000   4234   4174  .0236
5502 60.0100   4219   4177  .0237
5503 60.0200   4205   4181  .0238
5504 60.0300   4255   4186  .0235
5505 60.0400   4220   4190  .0237
5506 60.0500   4216   4195  .0237
5507 60.0600   4232   4199  .0236
5508 60.0700   4221   4204  .0237
5509 60.0800   4229   4209  .0236
5510 60.0900   4229   4214  .0236
5511 60.1000   4260   4218  .0235
5512 60.1100   4237   4223  .0236
5513 60.1200   4224   4228  .0237
5514 60.1300   4204   4233  .0238
5515 60.1400   4222   4238  .0237
5516 60.1500   4259   4242  .0235
5517 60.1600   4229   4247  .0236
5518 60.1700   4219   4251  .0237
5519 60.1800   4250   4255  .0235
5520 60.1900   4286   4259  .0233
5521 60.2000   4253   4262  .0235
5522 60.2100   4250   4265  .0235
5523 60.2200   4278   4267  .0234
5524 60.2300   4275   4268  .0234
5525 60.2400   4290   4269  .0233
5526 60.2500   4251   4269  .0235
5527 60.2600   4243   4269  .0236
5528 60.2700   4232   4267  .0236
5529 60.2800   4255   4265  .0235
5530 60.2900   4260   4262  .0235
5531 60.3000   4245   4259  .0236
5532 60.3100   4259   4255  .0235
5533 60.3200   4247   4250  .0235
5534 60.3300   4239   4244  .0236
5535 60.3400   4264   4239  .0235
5536 60.3500   4260   4234  .0235
5537 60.3600   4305   4228  .0232
5538 60.3700   4269   4223  .0234
5539 60.3800   4256   4218  .0235
5540 60.3900   4253   4214  .0235
5541 60.4000   4248   4210  .0235
5542 60.4100   4215   4207  .0237
5543 60.4200   4170   4204  .0240
5544 60.4300   4255   4201  .0235
5545 60.4400   4268   4199  .0234
5546 60.4500   4273   4197  .0234
5547 60.4600   4306   4196  .0232
5548 60.4700   4209   4195  .0238
5549 60.4800   4188   4194  .0239
5550 60.4900   4228   4193  .0237
5551 60.5000   4273   4193  .0234
5552 60.5100   4265   4192  .0234
5553 60.5200   4236   4191  .0236
5554 60.5300   4226   4191  .0237
5555 60.5400   4219   4190  .0237
5556 60.5500   4236   4189  .0236
5557 60.5600   4238   4189  .0236
5558 60.5700   4179   4189  .0239
5559 60.5800   4219   4188  .0237
5560 60.5900   4191   4188  .0239
5561 60.6000   4214   4188  .0237
5562 60.6100   4217   4188  .0237
5563 60.6200   4278   4188  .0234
5564 60.6300   4224   4188  .0237
5565 60.6400   4194   4188  .0238
5566 60.6500   4160   4187  .0240
5567 60.6600   4178   4187  .0239
5568 60.6700   4180   4186  .0239
5569 60.6800   4182   4185  .0239
5570 60.6900   4162   4184  .0240
5571 60.7000   4167   4182  .0240
5572 60.7100   4171   4181  .0240
5573 60.7200   4166   4180  .0240
5574 60.7300   4201   4178  .0238
5575 60.7400   4169   4177  .0240
5576 60.7500   4124   4175  .0242
5577 60.7600   4127   4174  .0242
5578 60.7700   4118   4172  .0243
5579 60.7800   4133   4171  .0242
5580 60.7900   4223   4169  .0237
5581 60.8000   4146   4167  .0241
5582 60.8100   4156   4164  .0241
5583 60.8200   4169   4161  .0240
5584 60.8300   4110   4157  .0243
5585 60.8400   4110   4154  .0243
5586 60.8500   4066   4150  .0246
5587 60.8600   4088   4145  .0245
5588 60.8700   4121   4141  .0243
5589 60.8800   4174   4137  .0240
5590 60.8900   4167   4134  .0240
5591 60.9000   4110   4130  .0243
5592 60.9100   4141   4127  .0241
5593 60.9200   4118   4123  .0243
5594 60.9300   4102   4121  .0244
5595 60.9400   4136   4118  .0242
5596 60.9500   4136   4115  .0242
5597 60.9600   4104   4113  .0244
5598 60.9700   4128   4111  .0242
5599 60.9800   4118   4109  .0243
5600 60.9900   4149   4107  .0241
5601 61.0000   4131   4106  .0242
5602 61.0100   4157   4104  .0241
5603 61.0200   4175   4103  .0240
5604 61.0300   4240   4102  .0236
5605 61.0400   4208   4101  .0238
5606 61.0500   4195   4101  .0238
5607 61.0600   4137   4100  .0242
5608 61.0700   4129   4099  .0242
5609 61.0800   4135   4098  .0242
5610 61.0900   4172   4098  .0240
5611 61.1000   4125   4097  .0242
5612 61.1100   4153   4096  .0241
5613 61.1200   4121   4094  .0243
5614 61.1300   4102   4093  .0244
5615 61.1400   4141   4092  .0241
5616 61.1500   4105   4091  .0244
5617 61.1600   4090   4090  .0244
5618 61.1700   4133   4089  .0242
5619 61.1800   4177   4088  .0239
5620 61.1900   4173   4087  .0240
5621 61.2000   4131   4087  .0242
5622 61.2100   4118   4088  .0243
5623 61.2200   4132   4088  .0242
5624 61.2300   4139   4089  .0242
5625 61.2400   4137   4090  .0242
5626 61.2500   4122   4092  .0243
5627 61.2600   4114   4094  .0243
5628 61.2700   4144   4095  .0241
5629 61.2800   4196   4098  .0238
5630 61.2900   4101   4100  .0244
5631 61.3000   4065   4102  .0246
5632 61.3100   4097   4105  .0244
5633 61.3200   4114   4108  .0243
5634 61.3300   4105   4111  .0244
5635 61.3400   4098   4114  .0244
5636 61.3500   4117   4117  .0243
5637 61.3600   4038   4120  .0248
5638 61.3700   4090   4124  .0244
5639 61.3800   4074   4127  .0245
5640 61.3900   4070   4130  .0246
5641 61.4000   4087   4134  .0245
5642 61.4100   4125   4136  .0242
5643 61.4200   4106   4139  .0244
5644 61.4300   4047   4141  .0247
5645 61.4400   4059   4143  .0246
5646 61.4500   4050   4145  .0247
5647 61.4600   4049   4146  .0247
5648 61.4700   4046   4147  .0247
5649 61.4800   4023   4147  .0249
5650 61.4900   4060   4148  .0246
5651 61.5000   4040   4148  .0248
5652 61.5100   4072   4149  .0246
5653 61.5200   4069   4149  .0246
5654 61.5300   4115   4148  .0243
5655 61.5400   4041   4148  .0247
5656 61.5500   4009   4147  .0249
5657 61.5600   4053   4146  .0247
5658 61.5700   4006   4145  .0250
5659 61.5800   4013   4143  .0249
5660 61.5900   4072   4141  .0246
5661 61.6000   4077   4139  .0245
5662 61.6100   4110   4138  .0243
5663 61.6200   4091   4137  .0244
5664 61.6300   4119   4136  .0243
5665 61.6400   4110   4135  .0243
5666 61.6500   4151   4136  .0241
5667 61.6600   4094   4136  .0244
5668 61.6700   4061   4137  .0246
5669 61.6800   4089   4139  .0245
5670 61.6900   4089   4141  .0245
5671 61.7000   4076   4144  .0245
5672 61.7100   4000   4147  .0250
5673 61.7200   4038   4150  .0248
5674 61.7300   4027   4154  .0248
5675 61.7400   4076   4158  .0245
5676 61.7500   4033   4162  .0248
5677 61.7600   3998   4167  .0250
5678 61.7700   4052   4171  .0247
5679 61.7800   4063   4175  .0246
5680 61.7900   3990   4179  .0251
5681 61.8000   3985   4182  .0251
5682 61.8100   4071   4186  .0246
5683 61.8200   4014   4189  .0249
5684 61.8300   4025   4191  .0248
5685 61.8400   4042   4193  .0247
5686 61.8500   4083   4193  .0245
5687 61.8600   4119   4193  .0243
5688 61.8700   4072   4193  .0246
5689 61.8800   4050   4191  .0247
5690 61.8900   4074   4189  .0245
5691 61.9000   4030   4185  .0248
5692 61.9100   4121   4181  .0243
5693 61.9200   4085   4175  .0245
5694 61.9300   4045   4169  .0247
5695 61.9400   4059   4162  .0246
5696 61.9500   4030   4155  .0248
5697 61.9600   4041   4147  .0247
5698 61.9700   4035   4140  .0248
5699 61.9800   4064   4132  .0246
5700 61.9900   4090   4125  .0244
5701 62.0000   4063   4117  .0246
5702 62.0100   4068   4109  .0246
5703 62.0200   4066   4102  .0246
5704 62.0300   4063   4095  .0246
5705 62.0400   4054   4088  .0247
5706 62.0500   4044   4082  .0247
5707 62.0600   4045   4076  .0247
5708 62.0700   4053   4071  .0247
5709 62.0800   4067   4066  .0246
5710 62.0900   4037   4062  .0248
5711 62.1000   4060   4058  .0246
5712 62.1100   4061   4055  .0246
5713 62.1200   4065   4052  .0246
5714 62.1300   4037   4049  .0248
5715 62.1400   4044   4046  .0247
5716 62.1500   4036   4044  .0248
5717 62.1600   4057   4041  .0246
5718 62.1700   4023   4039  .0249
5719 62.1800   4032   4036  .0248
5720 62.1900   4073   4034  .0246
5721 62.2000   4129   4032  .0242
5722 62.2100   4064   4030  .0246
5723 62.2200   4055   4028  .0247
5724 62.2300   4069   4026  .0246
5725 62.2400   4093   4024  .0244
5726 62.2500   4078   4022  .0245
5727 62.2600   4057   4021  .0246
5728 62.2700   4092   4019  .0244
5729 62.2800   4140   4017  .0242
5730 62.2900   4124   4014  .0242
5731 62.3000   4112   4012  .0243
5732 62.3100   4098   4010  .0244
5733 62.3200   4089   4007  .0245
5734 62.3300   4063   4005  .0246
5735 62.3400   4099   4003  .0244
5736 62.3500   4108   4000  .0243
5737 62.3600   4098   3998  .0244
5738 62.3700   4089   3995  .0245
5739 62.3800   4090   3993  .0244
5740 62.3900   4047   3991  .0247
5741 62.4000   4068   3989  .0246
5742 62.4100   4094   3987  .0244
5743 62.4200   4031   3985  .0248
5744 62.4300   3977   3983  .0251
5745 62.4400   3993   3982  .0250
5746 62.4500   3955   3980  .0253
5747 62.4600   3927   3979  .0255
5748 62.4700   3936   3977  .0254
5749 62.4800   3978   3976  .0251
5750 62.4900   4035   3974  .0248
5751 62.5000   4000   3972  .0250
5752 62.5100   3976   3970  .0252
5753 62.5200   4010   3968  .0249
5754 62.5300   3982   3967  .0251
5755 62.5400   3974   3965  .0252
5756 62.5500   3943   3963  .0254
5757 62.5600   3993   3962  .0250
5758 62.5700   3975   3961  .0252
5759 62.5800   4017   3959  .0249
5760 62.5900   4034   3958  .0248
5761 62.6000   3960   3957  .0253
5762 62.6100   3970   3956  .0252
5763 62.6200   3971   3954  .0252
5764 62.6300   3979   3953  .0251
5765 62.6400   3955   3951  .0253
5766 62.6500   3910   3950  .0256
5767 62.6600   3952   3948  .0253
5768 62.6700   3938   3946  .0254
5769 62.6800   3875   3944  .0258
5770 62.6900   3964   3943  .0252
5771 62.7000   3920   3941  .0255
5772 62.7100   3894   3940  .0257
5773 62.7200   3948   3938  .0253
5774 62.7300   3973   3937  .0252
5775 62.7400   3927   3936  .0255
5776 62.7500   3949   3935  .0253
5777 62.7600   3939   3934  .0254
5778 62.7700   3937   3932  .0254
5779 62.7800   3952   3932  .0253
5780 62.7900   3953   3931  .0253
5781 62.8000   3959   3929  .0253
5782 62.8100   3924   3929  .0255
5783 62.8200   3885   3928  .0257
5784 62.8300   3943   3927  .0254
5785 62.8400   3879   3927  .0258
5786 62.8500   3956   3927  .0253
5787 62.8600   3920   3926  .0255
5788 62.8700   3902   3926  .0256
5789 62.8800   3901   3926  .0256
5790 62.8900   3898   3926  .0257
5791 62.9000   3929   3925  .0255
5792 62.9100   3897   3925  .0257
5793 62.9200   3901   3924  .0256
5794 62.9300   3875   3924  .0258
5795 62.9400   3912   3924  .0256
5796 62.9500   3953   3923  .0253
5797 62.9600   3933   3923  .0254
5798 62.9700   3928   3924  .0255
5799 62.9800   3958   3924  .0253
5800 62.9900   3934   3924  .0254
5801 63.0000   3918   3925  .0255
5802 63.0100   3891   3926  .0257
5803 63.0200   3964   3927  .0252
5804 63.0300   3961   3929  .0252
5805 63.0400   3896   3931  .0257
5806 63.0500   3928   3932  .0255
5807 63.0600   3898   3934  .0257
5808 63.0700   3875   3936  .0258
5809 63.0800   3881   3938  .0258
5810 63.0900   3937   3941  .0254
5811 63.1000   3921   3943  .0255
5812 63.1100   3878   3946  .0258
5813 63.1200   3943   3949  .0254
5814 63.1300   3978   3951  .0251
5815 63.1400   3910   3954  .0256
5816 63.1500   3884   3956  .0257
5817 63.1600   3859   3959  .0259
5818 63.1700   3994   3961  .0250
5819 63.1800   3960   3963  .0253
5820 63.1900   3944   3965  .0254
5821 63.2000   3945   3967  .0253
5822 63.2100   3975   3968  .0252
5823 63.2200   3960   3969  .0253
5824 63.2300   3934   3969  .0254
5825 63.2400   3947   3969  .0253
5826 63.2500   3905   3968  .0256
5827 63.2600   3944   3967  .0254
5828 63.2700   3995   3965  .0250
5829 63.2800   3936   3962  .0254
5830 63.2900   3939   3960  .0254
5831 63.3000   3917   3957  .0255
5832 63.3100   3929   3954  .0255
5833 63.3200   3967   3951  .0252
5834 63.3300   4010   3948  .0249
5835 63.3400   3977   3946  .0251
5836 63.3500   3960   3944  .0253
5837 63.3600   3965   3943  .0252
5838 63.3700   3967   3941  .0252
5839 63.3800   3996   3940  .0250
5840 63.3900   3943   3940  .0254
5841 63.4000   3945   3939  .0253
5842 63.4100   3989   3939  .0251
5843 63.4200   3954   3939  .0253
5844 63.4300   3972   3939  .0252
5845 63.4400   3950   3940  .0253
5846 63.4500   3933   3940  .0254
5847 63.4600   3949   3941  .0253
5848 63.4700   3999   3941  .0250
5849 63.4800   3958   3942  .0253
5850 63.4900   3945   3942  .0253
5851 63.5000   4030   3943  .0248
5852 63.5100   4058   3944  .0246
5853 63.5200   3997   3944  .0250
5854 63.5300   4024   3945  .0249
5855 63.5400   4005   3946  .0250
5856 63.5500   3965   3947  .0252
5857 63.5600   4018   3947  .0249
5858 63.5700   3995   3948  .0250
5859 63.5800   4007   3949  .0250
5860 63.5900   4036   3949  .0248
5861 63.6000   4037   3950  .0248
5862 63.6100   4028   3951  .0248
5863 63.6200   4075   3952  .0245
5864 63.6300   4063   3952  .0246
5865 63.6400   4016   3953  .0249
5866 63.6500   3982   3953  .0251
5867 63.6600   3978   3953  .0251
5868 63.6700   3984   3953  .0251
5869 63.6800   4018   3953  .0249
5870 63.6900   4012   3953  .0249
5871 63.7000   4046   3952  .0247
5872 63.7100   4086   3952  .0245
5873 63.7200   4035   3952  .0248
5874 63.7300   4017   3953  .0249
5875 63.7400   4067   3953  .0246
5876 63.7500   4019   3953  .0249
5877 63.7600   3968   3954  .0252
5878 63.7700   4016   3954  .0249
5879 63.7800   4085   3955  .0245
5880 63.7900   4025   3957  .0248
5881 63.8000   4030   3958  .0248
5882 63.8100   4095   3960  .0244
5883 63.8200   4093   3963  .0244
5884 63.8300   4090   3966  .0244
5885 63.8400   4047   3969  .0247
5886 63.8500   4013   3972  .0249
5887 63.8600   4009   3976  .0249
5888 63.8700   4066   3980  .0246
5889 63.8800   4115   3984  .0243
5890 63.8900   4117   3988  .0243
5891 63.9000   4148   3992  .0241
5892 63.9100   4091   3997  .0244
5893 63.9200   4114   4001  .0243
5894 63.9300   4133   4005  .0242
5895 63.9400   4159   4009  .0240
5896 63.9500   4134   4013  .0242
5897 63.9600   4093   4017  .0244
5898 63.9700   4084   4021  .0245
5899 63.9800   4106   4025  .0244
5900 63.9900   4115   4028  .0243
5901 64.0000   4137   4032  .0242
5902 64.0100   4127   4035  .0242
5903 64.0200   4118   4039  .0243
5904 64.0300   4100   4043  .0244
5905 64.0400   4146   4046  .0241
5906 64.0500   4183   4051  .0239
5907 64.0600   4125   4055  .0242
5908 64.0700   4105   4059  .0244
5909 64.0800   4108   4064  .0243
5910 64.0900   4098   4068  .0244
5911 64.1000   4093   4073  .0244
5912 64.1100   4153   4079  .0241
5913 64.1200   4182   4084  .0239
5914 64.1300   4193   4090  .0238
5915 64.1400   4172   4096  .0240
5916 64.1500   4205   4102  .0238
5917 64.1600   4162   4108  .0240
5918 64.1700   4180   4115  .0239
5919 64.1800   4187   4121  .0239
5920 64.1900   4156   4127  .0241
5921 64.2000   4160   4133  .0240
5922 64.2100   4212   4138  .0237
5923 64.2200   4236   4142  .0236
5924 64.2300   4232   4146  .0236
5925 64.2400   4196   4149  .0238
5926 64.2500   4206   4152  .0238
5927 64.2600   4185   4154  .0239
5928 64.2700   4217   4154  .0237
5929 64.2800   4173   4154  .0240
5930 64.2900   4158   4153  .0241
5931 64.3000   4158   4150  .0241
5932 64.3100   4131   4148  .0242
5933 64.3200   4139   4144  .0242
5934 64.3300   4147   4141  .0241
5935 64.3400   4159   4138  .0240
5936 64.3500   4157   4134  .0241
5937 64.3600   4161   4131  .0240
5938 64.3700   4154   4129  .0241
5939 64.3800   4137   4126  .0242
5940 64.3900   4137   4125  .0242
5941 64.4000   4066   4124  .0246
5942 64.4100   4125   4123  .0242
5943 64.4200   4124   4123  .0242
5944 64.4300   4128   4123  .0242
5945 64.4400   4150   4123  .0241
5946 64.4500   4128   4124  .0242
5947 64.4600   4107   4124  .0243
5948 64.4700   4064   4124  .0246
5949 64.4800   4068   4125  .0246
5950 64.4900   4037   4125  .0248
5951 64.5000   4079   4126  .0245
5952 64.5100   4056   4126  .0247
5953 64.5200   4102   4127  .0244
5954 64.5300   4063   4127  .0246
5955 64.5400   3990   4127  .0251
5956 64.5500   4072   4128  .0246
5957 64.5600   4106   4128  .0244
5958 64.5700   4122   4128  .0243
5959 64.5800   4057   4128  .0246
5960 64.5900   4110   4127  .0243
5961 64.6000   4095   4127  .0244
5962 64.6100   4068   4127  .0246
5963 64.6200   4111   4126  .0243
5964 64.6300   4095   4126  .0244
5965 64.6400   4100   4125  .0244
5966 64.6500   4109   4125  .0243
5967 64.6600   4125   4124  .0242
5968 64.6700   4063   4124  .0246
5969 64.6800   4041   4124  .0247
5970 64.6900   4028   4123  .0248
5971 64.7000   4068   4123  .0246
5972 64.7100   4051   4122  .0247
5973 64.7200   4056   4122  .0247
5974 64.7300   4111   4121  .0243
5975 64.7400   4050   4120  .0247
5976 64.7500   4060   4118  .0246
5977 64.7600   4100   4116  .0244
5978 64.7700   4092   4114  .0244
5979 64.7800   4095   4111  .0244
5980 64.7900   4088   4108  .0245
5981 64.8000   4054   4104  .0247
5982 64.8100   4030   4101  .0248
5983 64.8200   4027   4098  .0248
5984 64.8300   4079   4094  .0245
5985 64.8400   4095   4091  .0244
5986 64.8500   4127   4087  .0242
5987 64.8600   4072   4084  .0246
5988 64.8700   3994   4081  .0250
5989 64.8800   4001   4078  .0250
5990 64.8900   4048   4075  .0247
5991 64.9000   4034   4072  .0248
5992 64.9100   4028   4070  .0248
5993 64.9200   4044   4067  .0247
5994 64.9300   4041   4065  .0247
5995 64.9400   4044   4063  .0247
5996 64.9500   4056   4061  .0247
5997 64.9600   4027   4059  .0248
5998 64.9700   4053   4058  .0247
5999 64.9800   4048   4057  .0247
6000 64.9900   4040   4056  .0248
6001 65.0000   4057   4056  .0246
6002 65.0100   4073   4057  .0246
6003 65.0200   4096   4057  .0244
6004 65.0300   4091   4058  .0244
6005 65.0400   4036   4059  .0248
6006 65.0500   4077   4060  .0245
6007 65.0600   4042   4062  .0247
6008 65.0700   4006   4064  .0250
6009 65.0800   3988   4066  .0251
6010 65.0900   4053   4068  .0247
6011 65.1000   4049   4069  .0247
6012 65.1100   4079   4071  .0245
6013 65.1200   4074   4073  .0245
6014 65.1300   4090   4074  .0244
6015 65.1400   4076   4075  .0245
6016 65.1500   4080   4076  .0245
6017 65.1600   4068   4076  .0246
6018 65.1700   4077   4076  .0245
6019 65.1800   4079   4076  .0245
6020 65.1900   4045   4076  .0247
6021 65.2000   4121   4075  .0243
6022 65.2100   4110   4074  .0243
6023 65.2200   4104   4073  .0244
6024 65.2300   4085   4071  .0245
6025 65.2400   4103   4070  .0244
6026 65.2500   4054   4068  .0247
6027 65.2600   4048   4067  .0247
6028 65.2700   4043   4066  .0247
6029 65.2800   4041   4065  .0247
6030 65.2900   4043   4064  .0247
6031 65.3000   4055   4064  .0247
6032 65.3100   4072   4063  .0246
6033 65.3200   4063   4063  .0246
6034 65.3300   4035   4064  .0248
6035 65.3400   4073   4064  .0246
6036 65.3500   4058   4064  .0246
6037 65.3600   4043   4064  .0247
6038 65.3700   4035   4064  .0248
6039 65.3800   4033   4064  .0248
6040 65.3900   4046   4063  .0247
6041 65.4000   4037   4062  .0248
6042 65.4100   4018   4061  .0249
6043 65.4200   4022   4059  .0249
6044 65.4300   4035   4058  .0248
6045 65.4400   4007   4056  .0250
6046 65.4500   4029   4053  .0248
6047 65.4600   4040   4052  .0248
6048 65.4700   4046   4049  .0247
6049 65.4800   4058   4047  .0246
6050 65.4900   4046   4045  .0247
6051 65.5000   4062   4043  .0246
6052 65.5100   4033   4041  .0248
6053 65.5200   4100   4039  .0244
6054 65.5300   4092   4037  .0244
6055 65.5400   4066   4035  .0246
6056 65.5500   4014   4033  .0249
6057 65.5600   4102   4032  .0244
6058 65.5700   4057   4030  .0246
6059 65.5800   4056   4029  .0247
6060 65.5900   4055   4028  .0247
6061 65.6000   4021   4028  .0249
6062 65.6100   4012   4028  .0249
6063 65.6200   4044   4028  .0247
6064 65.6300   4051   4029  .0247
6065 65.6400   4043   4031  .0247
6066 65.6500   4020   4032  .0249
6067 65.6600   4076   4034  .0245
6068 65.6700   4011   4037  .0249
6069 65.6800   4032   4040  .0248
6070 65.6900   4046   4043  .0247
6071 65.7000   4064   4046  .0246
6072 65.7100   4039   4049  .0248
6073 65.7200   3962   4052  .0252
6074 65.7300   3982   4056  .0251
6075 65.7400   4024   4059  .0249
6076 65.7500   4022   4062  .0249
6077 65.7600   4043   4066  .0247
6078 65.7700   4009   4068  .0249
6079 65.7800   4008   4071  .0250
6080 65.7900   4008   4074  .0250
6081 65.8000   4006   4075  .0250
6082 65.8100   4013   4077  .0249
6083 65.8200   4078   4078  .0245
6084 65.8300   3990   4078  .0251
6085 65.8400   4060   4078  .0246
6086 65.8500   4035   4078  .0248
6087 65.8600   4066   4077  .0246
6088 65.8700   4051   4076  .0247
6089 65.8800   3969   4075  .0252
6090 65.8900   3977   4073  .0251
6091 65.9000   4011   4072  .0249
6092 65.9100   4026   4071  .0248
6093 65.9200   4004   4070  .0250
6094 65.9300   4037   4068  .0248
6095 65.9400   3989   4067  .0251
6096 65.9500   3985   4066  .0251
6097 65.9600   3994   4064  .0250
6098 65.9700   4034   4062  .0248
6099 65.9800   3991   4061  .0251
6100 65.9900   3955   4059  .0253
6101 66.0000   4007   4056  .0250
6102 66.0100   3958   4054  .0253
6103 66.0200   3928   4051  .0255
6104 66.0300   3948   4048  .0253
6105 66.0400   3946   4044  .0253
6106 66.0500   4034   4040  .0248
6107 66.0600   4021   4037  .0249
6108 66.0700   3989   4033  .0251
6109 66.0800   3994   4030  .0250
6110 66.0900   3981   4027  .0251
6111 66.1000   3955   4024  .0253
6112 66.1100   4016   4022  .0249
6113 66.1200   4028   4020  .0248
6114 66.1300   4010   4018  .0249
6115 66.1400   4077   4016  .0245
6116 66.1500   4034   4015  .0248
6117 66.1600   4023   4014  .0249
6118 66.1700   4048   4012  .0247
6119 66.1800   4048   4011  .0247
6120 66.1900   3963   4010  .0252
6121 66.2000   3981   4008  .0251
6122 66.2100   4060   4006  .0246
6123 66.2200   4072   4004  .0246
6124 66.2300   4075   4001  .0245
6125 66.2400   4034   3999  .0248
6126 66.2500   4003   3996  .0250
6127 66.2600   4060   3993  .0246
6128 66.2700   4060   3990  .0246
6129 66.2800   3992   3988  .0251
6130 66.2900   4006   3985  .0250
6131 66.3000   4048   3983  .0247
6132 66.3100   4002   3980  .0250
6133 66.3200   3969   3978  .0252
6134 66.3300   4017   3976  .0249
6135 66.3400   4022   3975  .0249
6136 66.3500   3993   3973  .0250
6137 66.3600   3974   3973  .0252
6138 66.3700   4001   3972  .0250
6139 66.3800   4006   3972  .0250
6140 66.3900   3963   3972  .0252
6141 66.4000   4021   3972  .0249
6142 66.4100   4028   3973  .0248
6143 66.4200   4012   3974  .0249
6144 66.4300   4037   3975  .0248
6145 66.4400   4056   3977  .0247
6146 66.4500   4057   3979  .0246
6147 66.4600   4053   3981  .0247
6148 66.4700   4053   3984  .0247
6149 66.4800   3978   3986  .0251
6150 66.4900   3980   3989  .0251
6151 66.5000   4024   3992  .0249
6152 66.5100   4038   3995  .0248
6153 66.5200   4021   3998  .0249
6154 66.5300   3988   4001  .0251
6155 66.5400   3991   4005  .0251
6156 66.5500   4021   4009  .0249
6157 66.5600   4056   4013  .0247
6158 66.5700   4063   4017  .0246
6159 66.5800   4058   4021  .0246
6160 66.5900   3984   4025  .0251
6161 66.6000   3978   4029  .0251
6162 66.6100   4025   4033  .0248
6163 66.6200   4046   4037  .0247
6164 66.6300   4066   4040  .0246
6165 66.6400   4087   4044  .0245
6166 66.6500   4062   4047  .0246
6167 66.6600   4017   4050  .0249
6168 66.6700   3988   4053  .0251
6169 66.6800   3995   4054  .0250
6170 66.6900   4040   4055  .0248
6171 66.7000   4013   4055  .0249
6172 66.7100   4045   4055  .0247
6173 66.7200   4075   4054  .0245
6174 66.7300   4031   4053  .0248
6175 66.7400   3983   4051  .0251
6176 66.7500   3986   4050  .0251
6177 66.7600   4061   4047  .0246
6178 66.7700   4049   4045  .0247
6179 66.7800   4045   4042  .0247
6180 66.7900   4017   4040  .0249
6181 66.8000   4066   4037  .0246
6182 66.8100   4104   4034  .0244
6183 66.8200   4078   4031  .0245
6184 66.8300   4075   4029  .0245
6185 66.8400   4026   4026  .0248
6186 66.8500   4073   4024  .0246
6187 66.8600   4019   4022  .0249
6188 66.8700   4009   4020  .0249
6189 66.8800   4010   4020  .0249
6190 66.8900   3996   4018  .0250
6191 66.9000   4029   4018  .0248
6192 66.9100   4009   4018  .0249
6193 66.9200   4016   4018  .0249
6194 66.9300   3988   4018  .0251
6195 66.9400   3962   4019  .0252
6196 66.9500   3985   4020  .0251
6197 66.9600   3984   4021  .0251
6198 66.9700   4063   4022  .0246
6199 66.9800   4036   4024  .0248
6200 66.9900   4010   4025  .0249
6201 67.0000   4067   4027  .0246
6202 67.0100   4011   4029  .0249
6203 67.0200   3987   4030  .0251
6204 67.0300   4018   4032  .0249
6205 67.0400   4049   4033  .0247
6206 67.0500   4068   4034  .0246
6207 67.0600   4045   4035  .0247
6208 67.0700   4012   4035  .0249
6209 67.0800   4019   4034  .0249
6210 67.0900   4009   4033  .0249
6211 67.1000   3965   4033  .0252
6212 67.1100   4028   4032  .0248
6213 67.1200   3972   4031  .0252
6214 67.1300   3947   4030  .0253
6215 67.1400   3962   4029  .0252
6216 67.1500   3985   4027  .0251
6217 67.1600   3959   4026  .0253
6218 67.1700   3942   4025  .0254
6219 67.1800   3983   4023  .0251
6220 67.1900   3951   4021  .0253
6221 67.2000   3946   4020  .0253
6222 67.2100   3984   4018  .0251
6223 67.2200   3983   4016  .0251
6224 67.2300   4012   4014  .0249
6225 67.2400   4019   4012  .0249
6226 67.2500   4020   4010  .0249
6227 67.2600   3973   4008  .0252
6228 67.2700   4018   4006  .0249
6229 67.2800   4066   4005  .0246
6230 67.2900   4054   4003  .0247
6231 67.3000   4001   4002  .0250
6232 67.3100   3985   4002  .0251
6233 67.3200   3992   4001  .0251
6234 67.3300   4024   4001  .0249
6235 67.3400   3998   4001  .0250
6236 67.3500   4070   4002  .0246
6237 67.3600   4020   4002  .0249
6238 67.3700   3999   4003  .0250
6239 67.3800   3975   4004  .0252
6240 67.3900   3963   4005  .0252
6241 67.4000   3981   4006  .0251
6242 67.4100   4008   4008  .0250
6243 67.4200   3990   4009  .0251
6244 67.4300   4004   4010  .0250
6245 67.4400   4010   4011  .0249
6246 67.4500   4019   4012  .0249
6247 67.4600   4037   4012  .0248
6248 67.4700   4000   4012  .0250
6249 67.4800   3967   4012  .0252
6250 67.4900   3946   4012  .0253
6251 67.5000   3967   4011  .0252
6252 67.5100   3958   4010  .0253
6253 67.5200   4031   4009  .0248
6254 67.5300   4023   4008  .0249
6255 67.5400   3945   4007  .0253
6256 67.5500   3977   4006  .0251
6257 67.5600   4015   4004  .0249
6258 67.5700   4014   4002  .0249
6259 67.5800   4042   4000  .0247
6260 67.5900   3956   3998  .0253
6261 67.6000   3949   3996  .0253
6262 67.6100   3953   3994  .0253
6263 67.6200   3936   3992  .0254
6264 67.6300   3905   3991  .0256
6265 67.6400   3895   3989  .0257
6266 67.6500   3962   3988  .0252
6267 67.6600   3948   3987  .0253
6268 67.6700   3948   3986  .0253
6269 67.6800   3986   3986  .0251
6270 67.6900   3993   3986  .0250
6271 67.7000   3978   3986  .0251
6272 67.7100   4059   3986  .0246
6273 67.7200   3953   3986  .0253
6274 67.7300   3983   3987  .0251
6275 67.7400   3962   3988  .0252
6276 67.7500   3948   3988  .0253
6277 67.7600   3923   3989  .0255
6278 67.7700   3961   3989  .0252
6279 67.7800   3958   3990  .0253
6280 67.7900   4003   3991  .0250
6281 67.8000   3948   3991  .0253
6282 67.8100   4001   3992  .0250
6283 67.8200   4016   3992  .0249
6284 67.8300   3998   3992  .0250
6285 67.8400   4045   3992  .0247
6286 67.8500   4035   3992  .0248
6287 67.8600   3953   3991  .0253
6288 67.8700   4001   3990  .0250
6289 67.8800   4069   3988  .0246
6290 67.8900   4026   3986  .0248
6291 67.9000   3996   3984  .0250
6292 67.9100   4004   3982  .0250
6293 67.9200   4044   3980  .0247
6294 67.9300   3972   3978  .0252
6295 67.9400   3927   3975  .0255
6296 67.9500   3958   3974  .0253
6297 67.9600   4039   3972  .0248
6298 67.9700   3977   3971  .0251
6299 67.9800   3966   3971  .0252
6300 67.9900   3962   3971  .0252
6301 68.0000   3992   3971  .0251
6302 68.0100   3971   3972  .0252
6303 68.0200   4000   3973  .0250
6304 68.0300   3964   3975  .0252
6305 68.0400   3959   3978  .0253
6306 68.0500   4006   3980  .0250
6307 68.0600   3967   3983  .0252
6308 68.0700   3943   3987  .0254
6309 68.0800   3981   3990  .0251
6310 68.0900   3927   3994  .0255
6311 68.1000   3954   3997  .0253
6312 68.1100   3977   4000  .0251
6313 68.1200   4005   4004  .0250
6314 68.1300   4019   4007  .0249
6315 68.1400   4015   4010  .0249
6316 68.1500   4008   4012  .0250
6317 68.1600   3948   4014  .0253
6318 68.1700   3953   4016  .0253
6319 68.1800   3982   4017  .0251
6320 68.1900   3973   4018  .0252
6321 68.2000   3998   4019  .0250
6322 68.2100   4023   4019  .0249
6323 68.2200   4026   4019  .0248
6324 68.2300   3962   4019  .0252
6325 68.2400   4019   4019  .0249
6326 68.2500   4031   4019  .0248
6327 68.2600   4002   4019  .0250
6328 68.2700   3972   4019  .0252
6329 68.2800   3970   4019  .0252
6330 68.2900   4009   4019  .0249
6331 68.3000   3982   4020  .0251
6332 68.3100   3952   4020  .0253
6333 68.3200   3982   4020  .0251
6334 68.3300   4029   4020  .0248
6335 68.3400   4039   4020  .0248
6336 68.3500   4014   4020  .0249
6337 68.3600   3977   4019  .0251
6338 68.3700   4036   4019  .0248
6339 68.3800   4067   4018  .0246
6340 68.3900   4039   4017  .0248
6341 68.4000   3983   4015  .0251
6342 68.4100   3998   4013  .0250
6343 68.4200   4036   4010  .0248
6344 68.4300   3957   4006  .0253
6345 68.4400   3977   4003  .0251
6346 68.4500   4010   3999  .0249
6347 68.4600   4064   3994  .0246
6348 68.4700   4032   3990  .0248
6349 68.4800   4054   3986  .0247
6350 68.4900   3991   3982  .0251
6351 68.5000   4009   3978  .0249
6352 68.5100   4015   3974  .0249
6353 68.5200   3981   3971  .0251
6354 68.5300   4011   3968  .0249
6355 68.5400   4060   3966  .0246
6356 68.5500   4016   3963  .0249
6357 68.5600   3975   3961  .0252
6358 68.5700   4001   3959  .0250
6359 68.5800   3988   3957  .0251
6360 68.5900   3990   3955  .0251
6361 68.6000   3946   3954  .0253
6362 68.6100   3970   3952  .0252
6363 68.6200   4004   3950  .0250
6364 68.6300   3999   3949  .0250
6365 68.6400   3952   3947  .0253
6366 68.6500   3941   3945  .0254
6367 68.6600   3951   3944  .0253
6368 68.6700   3985   3942  .0251
6369 68.6800   4029   3940  .0248
6370 68.6900   3942   3938  .0254
6371 68.7000   3945   3936  .0253
6372 68.7100   3958   3934  .0253
6373 68.7200   3983   3932  .0251
6374 68.7300   3939   3931  .0254
6375 68.7400   3936   3929  .0254
6376 68.7500   3949   3928  .0253
6377 68.7600   3951   3926  .0253
6378 68.7700   3935   3925  .0254
6379 68.7800   3930   3924  .0254
6380 68.7900   3978   3924  .0251
6381 68.8000   3911   3923  .0256
6382 68.8100   3947   3922  .0253
6383 68.8200   3999   3922  .0250
6384 68.8300   3993   3922  .0250
6385 68.8400   4052   3922  .0247
6386 68.8500   3996   3922  .0250
6387 68.8600   3966   3922  .0252
6388 68.8700   3946   3922  .0253
6389 68.8800   3917   3922  .0255
6390 68.8900   3982   3922  .0251
6391 68.9000   4006   3923  .0250
6392 68.9100   3996   3923  .0250
6393 68.9200   3987   3923  .0251
6394 68.9300   3979   3923  .0251
6395 68.9400   4020   3923  .0249
6396 68.9500   4018   3923  .0249
6397 68.9600   3976   3922  .0252
6398 68.9700   3940   3922  .0254
6399 68.9800   3926   3921  .0255
6400 68.9900   3906   3920  .0256
6401 69.0000   3863   3918  .0259
6402 69.0100   3950   3917  .0253
6403 69.0200   3945   3916  .0253
6404 69.0300   3947   3915  .0253
6405 69.0400   4023   3914  .0249
6406 69.0500   3995   3913  .0250
6407 69.0600   3998   3912  .0250
6408 69.0700   3989   3912  .0251
6409 69.0800   4007   3912  .0250
6410 69.0900   3954   3911  .0253
6411 69.1000   3942   3911  .0254
6412 69.1100   3954   3912  .0253
6413 69.1200   3964   3912  .0252
6414 69.1300   3999   3912  .0250
6415 69.1400   3979   3912  .0251
6416 69.1500   4000   3912  .0250
6417 69.1600   3958   3912  .0253
6418 69.1700   3922   3911  .0255
6419 69.1800   3942   3911  .0254
6420 69.1900   3934   3910  .0254
6421 69.2000   4002   3909  .0250
6422 69.2100   3947   3908  .0253
6423 69.2200   3934   3907  .0254
6424 69.2300   3989   3906  .0251
6425 69.2400   3973   3904  .0252
6426 69.2500   3907   3903  .0256
6427 69.2600   3921   3902  .0255
6428 69.2700   3955   3901  .0253
6429 69.2800   3914   3900  .0255
6430 69.2900   3904   3899  .0256
6431 69.3000   3895   3899  .0257
6432 69.3100   3900   3898  .0256
6433 69.3200   3904   3899  .0256
6434 69.3300   3937   3899  .0254
6435 69.3400   3930   3900  .0254
6436 69.3500   3905   3900  .0256
6437 69.3600   3890   3901  .0257
6438 69.3700   3835   3903  .0261
6439 69.3800   3861   3904  .0259
6440 69.3900   3877   3906  .0258
6441 69.4000   3876   3907  .0258
6442 69.4100   3872   3909  .0258
6443 69.4200   3851   3910  .0260
6444 69.4300   3907   3912  .0256
6445 69.4400   3919   3914  .0255
6446 69.4500   3876   3915  .0258
6447 69.4600   3909   3917  .0256
6448 69.4700   3876   3918  .0258
6449 69.4800   3863   3919  .0259
6450 69.4900   3905   3921  .0256
6451 69.5000   3882   3922  .0258
6452 69.5100   3933   3923  .0254
6453 69.5200   3884   3924  .0257
6454 69.5300   3868   3925  .0259
6455 69.5400   3849   3926  .0260
6456 69.5500   3870   3927  .0258
6457 69.5600   3846   3928  .0260
6458 69.5700   3895   3929  .0257
6459 69.5800   3873   3931  .0258
6460 69.5900   3923   3932  .0255
6461 69.6000   3895   3933  .0257
6462 69.6100   3905   3935  .0256
6463 69.6200   3912   3936  .0256
6464 69.6300   3895   3937  .0257
6465 69.6400   3927   3938  .0255
6466 69.6500   3942   3939  .0254
6467 69.6600   3901   3940  .0256
6468 69.6700   3880   3940  .0258
6469 69.6800   3892   3941  .0257
6470 69.6900   3911   3941  .0256
6471 69.7000   3910   3940  .0256
6472 69.7100   3958   3939  .0253
6473 69.7200   3935   3938  .0254
6474 69.7300   3947   3936  .0253
6475 69.7400   3945   3935  .0253
6476 69.7500   3924   3933  .0255
6477 69.7600   3870   3931  .0258
6478 69.7700   3884   3929  .0257
6479 69.7800   3958   3927  .0253
6480 69.7900   3963   3925  .0252
6481 69.8000   3922   3925  .0255
6482 69.8100   3949   3924  .0253
6483 69.8200   3911   3923  .0256
6484 69.8300   3914   3923  .0255
6485 69.8400   3979   3922  .0251
6486 69.8500   3965   3923  .0252
6487 69.8600   3911   3923  .0256
6488 69.8700   3924   3924  .0255
6489 69.8800   3884   3925  .0257
6490 69.8900   3902   3926  .0256
6491 69.9000   3869   3927  .0258
6492 69.9100   3925   3929  .0255
6493 69.9200   3972   3930  .0252
6494 69.9300   3967   3932  .0252
6495 69.9400   3982   3934  .0251
6496 69.9500   3930   3936  .0254
6497 69.9600   3946   3939  .0253
6498 69.9700   3939   3941  .0254
6499 69.9800   3930   3943  .0254
6500 69.9900   3924   3945  .0255
6501 70.0000   3921   3948  .0255
6502 70.0100   3957   3950  .0253
6503 70.0200   3936   3952  .0254
6504 70.0300   3938   3954  .0254
6505 70.0400   3985   3956  .0251
6506 70.0500   3979   3958  .0251
6507 70.0600   3935   3959  .0254
6508 70.0700   3912   3961  .0256
6509 70.0800   3899   3962  .0256
6510 70.0900   3940   3964  .0254
6511 70.1000   3911   3965  .0256
6512 70.1100   3942   3966  .0254
6513 70.1200   3947   3968  .0253
6514 70.1300   3943   3969  .0254
6515 70.1400   3971   3971  .0252
6516 70.1500   3955   3973  .0253
6517 70.1600   3949   3974  .0253
6518 70.1700   3956   3976  .0253
6519 70.1800   3920   3978  .0255
6520 70.1900   3938   3980  .0254
6521 70.2000   3946   3983  .0253
6522 70.2100   4016   3985  .0249
6523 70.2200   4018   3986  .0249
6524 70.2300   3956   3988  .0253
6525 70.2400   3937   3989  .0254
6526 70.2500   3942   3990  .0254
6527 70.2600   3949   3991  .0253
6528 70.2700   4001   3991  .0250
6529 70.2800   3972   3991  .0252
6530 70.2900   3937   3990  .0254
6531 70.3000   3960   3988  .0253
6532 70.3100   3904   3985  .0256
6533 70.3200   3890   3981  .0257
6534 70.3300   3890   3978  .0257
6535 70.3400   3862   3974  .0259
6536 70.3500   3939   3970  .0254
6537 70.3600   3952   3966  .0253
6538 70.3700   3988   3962  .0251
6539 70.3800   3988   3959  .0251
6540 70.3900   3972   3956  .0252
6541 70.4000   3951   3953  .0253
6542 70.4100   3906   3950  .0256
6543 70.4200   3912   3948  .0256
6544 70.4300   3876   3946  .0258
6545 70.4400   3911   3945  .0256
6546 70.4500   3960   3943  .0253
6547 70.4600   4013   3942  .0249
6548 70.4700   3911   3941  .0256
6549 70.4800   3872   3940  .0258
6550 70.4900   3892   3938  .0257
6551 70.5000   3917   3937  .0255
6552 70.5100   3968   3936  .0252
6553 70.5200   3945   3934  .0253
6554 70.5300   3934   3932  .0254
6555 70.5400   3910   3930  .0256
6556 70.5500   3934   3928  .0254
6557 70.5600   3908   3926  .0256
6558 70.5700   3892   3923  .0257
6559 70.5800   3858   3922  .0259
6560 70.5900   3878   3920  .0258
6561 70.6000   3867   3918  .0259
6562 70.6100   3848   3917  .0260
6563 70.6200   3879   3915  .0258
6564 70.6300   3899   3914  .0256
6565 70.6400   3877   3913  .0258
6566 70.6500   3895   3912  .0257
6567 70.6600   3898   3911  .0257
6568 70.6700   3845   3910  .0260
6569 70.6800   3831   3909  .0261
6570 70.6900   3840   3908  .0260
6571 70.7000   3866   3906  .0259
6572 70.7100   3907   3905  .0256
6573 70.7200   3907   3904  .0256
6574 70.7300   3911   3903  .0256
6575 70.7400   3887   3901  .0257
6576 70.7500   3899   3900  .0256
6577 70.7600   3906   3898  .0256
6578 70.7700   3897   3897  .0257
6579 70.7800   3876   3896  .0258
6580 70.7900   3864   3894  .0259
6581 70.8000   3897   3893  .0257
6582 70.8100   3860   3892  .0259
6583 70.8200   3839   3890  .0260
6584 70.8300   3844   3889  .0260
6585 70.8400   3854   3888  .0259
6586 70.8500   3884   3886  .0257
6587 70.8600   3844   3885  .0260
6588 70.8700   3902   3883  .0256
6589 70.8800   3871   3882  .0258
6590 70.8900   3878   3880  .0258
6591 70.9000   3867   3879  .0259
6592 70.9100   3839   3877  .0260
6593 70.9200   3846   3876  .0260
6594 70.9300   3863   3874  .0259
6595 70.9400   3799   3873  .0263
6596 70.9500   3810   3872  .0262
6597 70.9600   3834   3871  .0261
6598 70.9700   3819   3870  .0262
6599 70.9800   3870   3869  .0258
6600 70.9900   3892   3869  .0257
6601 71.0000   3868   3869  .0259
6602 71.0100   3829   3868  .0261
6603 71.0200   3848   3868  .0260
6604 71.0300   3870   3868  .0258
6605 71.0400   3912   3869  .0256
6606 71.0500   3881   3869  .0258
6607 71.0600   3860   3870  .0259
6608 71.0700   3869   3871  .0258
6609 71.0800   3870   3872  .0258
6610 71.0900   3823   3873  .0262
6611 71.1000   3810   3875  .0262
6612 71.1100   3832   3876  .0261
6613 71.1200   3894   3878  .0257
6614 71.1300   3863   3879  .0259
6615 71.1400   3840   3881  .0260
6616 71.1500   3870   3883  .0258
6617 71.1600   3856   3884  .0259
6618 71.1700   3903   3886  .0256
6619 71.1800   3888   3887  .0257
6620 71.1900   3913   3889  .0256
6621 71.2000   3895   3891  .0257
6622 71.2100   3901   3893  .0256
6623 71.2200   3856   3895  .0259
6624 71.2300   3864   3897  .0259
6625 71.2400   3919   3899  .0255
6626 71.2500   3857   3902  .0259
6627 71.2600   3841   3904  .0260
6628 71.2700   3894   3907  .0257
6629 71.2800   3912   3910  .0256
6630 71.2900   3892   3913  .0257
6631 71.3000   3872   3916  .0258
6632 71.3100   3914   3919  .0255
6633 71.3200   3928   3922  .0255
6634 71.3300   3872   3924  .0258
6635 71.3400   3881   3927  .0258
6636 71.3500   3849   3929  .0260
6637 71.3600   3864   3930  .0259
6638 71.3700   3919   3932  .0255
6639 71.3800   3916   3934  .0255
6640 71.3900   3882   3935  .0258
6641 71.4000   3901   3936  .0256
6642 71.4100   3900   3938  .0256
6643 71.4200   3911   3939  .0256
6644 71.4300   3901   3940  .0256
6645 71.4400   3907   3941  .0256
6646 71.4500   3939   3941  .0254
6647 71.4600   3886   3942  .0257
6648 71.4700   3923   3942  .0255
6649 71.4800   3954   3943  .0253
6650 71.4900   3935   3942  .0254
6651 71.5000   3932   3942  .0254
6652 71.5100   3956   3941  .0253
6653 71.5200   3931   3941  .0254
6654 71.5300   3971   3940  .0252
6655 71.5400   3951   3940  .0253
6656 71.5500   3952   3939  .0253
6657 71.5600   3900   3938  .0256
6658 71.5700   3957   3937  .0253
6659 71.5800   3939   3936  .0254
6660 71.5900   3919   3935  .0255
6661 71.6000   3937   3933  .0254
6662 71.6100   3989   3932  .0251
6663 71.6200   3985   3930  .0251
6664 71.6300   4000   3929  .0250
6665 71.6400   4015   3927  .0249
6666 71.6500   3960   3925  .0253
6667 71.6600   3940   3924  .0254
6668 71.6700   4016   3922  .0249
6669 71.6800   4031   3920  .0248
6670 71.6900   4038   3918  .0248
6671 71.7000   4001   3916  .0250
6672 71.7100   3951   3914  .0253
6673 71.7200   3988   3912  .0251
6674 71.7300   3989   3910  .0251
6675 71.7400   4010   3908  .0249
6676 71.7500   3968   3906  .0252
6677 71.7600   3985   3904  .0251
6678 71.7700   4001   3902  .0250
6679 71.7800   3976   3901  .0252
6680 71.7900   3968   3899  .0252
6681 71.8000   3896   3898  .0257
6682 71.8100   3942   3897  .0254
6683 71.8200   3958   3896  .0253
6684 71.8300   3973   3895  .0252
6685 71.8400   3936   3894  .0254
6686 71.8500   3929   3894  .0255
6687 71.8600   3995   3893  .0250
6688 71.8700   3970   3893  .0252
6689 71.8800   3968   3893  .0252
6690 71.8900   3951   3894  .0253
6691 71.9000   3981   3894  .0251
6692 71.9100   4014   3895  .0249
6693 71.9200   3991   3896  .0251
6694 71.9300   4002   3897  .0250
6695 71.9400   4014   3898  .0249
6696 71.9500   4018   3900  .0249
6697 71.9600   3972   3901  .0252
6698 71.9700   3964   3903  .0252
6699 71.9800   3984   3904  .0251
6700 71.9900   3949   3905  .0253
6701 72.0000   3952   3906  .0253
6702 72.0100   3901   3908  .0256
6703 72.0200   3924   3909  .0255
6704 72.0300   3913   3910  .0256
6705 72.0400   3932   3911  .0254
6706 72.0500   3890   3912  .0257
6707 72.0600   3895   3912  .0257
6708 72.0700   3927   3913  .0255
6709 72.0800   3946   3913  .0253
6710 72.0900   3907   3913  .0256
6711 72.1000   3895   3913  .0257
6712 72.1100   3956   3913  .0253
6713 72.1200   3975   3913  .0252
6714 72.1300   3959   3913  .0253
6715 72.1400   3961   3913  .0252
6716 72.1500   3940   3913  .0254
6717 72.1600   3949   3912  .0253
6718 72.1700   3965   3912  .0252
6719 72.1800   3890   3912  .0257
6720 72.1900   3937   3911  .0254
6721 72.2000   3956   3911  .0253
6722 72.2100   3970   3910  .0252
6723 72.2200   3994   3910  .0250
6724 72.2300   3975   3909  .0252
6725 72.2400   3959   3908  .0253
6726 72.2500   3982   3906  .0251
6727 72.2600   3979   3905  .0251
6728 72.2700   3975   3903  .0252
6729 72.2800   3966   3901  .0252
6730 72.2900   3978   3899  .0251
6731 72.3000   3969   3896  .0252
6732 72.3100   3952   3894  .0253
6733 72.3200   3947   3892  .0253
6734 72.3300   3901   3890  .0256
6735 72.3400   3909   3888  .0256
6736 72.3500   3926   3886  .0255
6737 72.3600   3918   3884  .0255
6738 72.3700   3937   3882  .0254
6739 72.3800   3921   3880  .0255
6740 72.3900   3928   3878  .0255
6741 72.4000   3955   3877  .0253
6742 72.4100   3973   3875  .0252
6743 72.4200   3932   3874  .0254
6744 72.4300   3896   3873  .0257
6745 72.4400   3942   3872  .0254
6746 72.4500   3897   3872  .0257
6747 72.4600   3859   3872  .0259
6748 72.4700   3899   3871  .0256
6749 72.4800   3929   3871  .0255
6750 72.4900   3915   3871  .0255
6751 72.5000   3898   3871  .0257
6752 72.5100   3976   3871  .0252
6753 72.5200   3974   3872  .0252
6754 72.5300   3921   3872  .0255
6755 72.5400   3978   3872  .0251
6756 72.5500   3925   3872  .0255
6757 72.5600   3921   3872  .0255
6758 72.5700   3927   3872  .0255
6759 72.5800   3975   3872  .0252
6760 72.5900   3902   3872  .0256
6761 72.6000   3926   3872  .0255
6762 72.6100   3956   3872  .0253
6763 72.6200   3958   3873  .0253
6764 72.6300   3935   3873  .0254
6765 72.6400   3948   3874  .0253
6766 72.6500   3940   3874  .0254
6767 72.6600   3947   3875  .0253
6768 72.6700   3949   3876  .0253
6769 72.6800   3901   3877  .0256
6770 72.6900   3959   3878  .0253
6771 72.7000   3940   3879  .0254
6772 72.7100   3936   3880  .0254
6773 72.7200   3985   3882  .0251
6774 72.7300   3991   3883  .0251
6775 72.7400   3953   3884  .0253
6776 72.7500   3945   3885  .0253
6777 72.7600   3978   3886  .0251
6778 72.7700   3973   3886  .0252
6779 72.7800   3968   3887  .0252
6780 72.7900   3926   3887  .0255
6781 72.8000   3910   3887  .0256
6782 72.8100   3885   3888  .0257
6783 72.8200   3911   3888  .0256
6784 72.8300   3960   3887  .0253
6785 72.8400   3908   3887  .0256
6786 72.8500   3880   3887  .0258
6787 72.8600   3938   3887  .0254
6788 72.8700   3894   3887  .0257
6789 72.8800   3923   3887  .0255
6790 72.8900   3927   3887  .0255
6791 72.9000   3909   3887  .0256
6792 72.9100   3871   3888  .0258
6793 72.9200   3872   3888  .0258
6794 72.9300   3876   3888  .0258
6795 72.9400   3926   3888  .0255
6796 72.9500   3891   3889  .0257
6797 72.9600   3865   3889  .0259
6798 72.9700   3877   3890  .0258
6799 72.9800   3868   3891  .0259
6800 72.9900   3899   3892  .0256
6801 73.0000   3883   3893  .0258
6802 73.0100   3847   3894  .0260
6803 73.0200   3887   3895  .0257
6804 73.0300   3886   3896  .0257
6805 73.0400   3835   3897  .0261
6806 73.0500   3817   3898  .0262
6807 73.0600   3838   3899  .0261
6808 73.0700   3849   3899  .0260
6809 73.0800   3863   3900  .0259
6810 73.0900   3843   3900  .0260
6811 73.1000   3846   3901  .0260
6812 73.1100   3884   3901  .0257
6813 73.1200   3897   3901  .0257
6814 73.1300   3862   3901  .0259
6815 73.1400   3879   3902  .0258
6816 73.1500   3842   3902  .0260
6817 73.1600   3857   3901  .0259
6818 73.1700   3866   3901  .0259
6819 73.1800   3851   3901  .0260
6820 73.1900   3851   3900  .0260
6821 73.2000   3852   3900  .0260
6822 73.2100   3836   3899  .0261
6823 73.2200   3862   3899  .0259
6824 73.2300   3845   3899  .0260
6825 73.2400   3877   3898  .0258
6826 73.2500   3863   3898  .0259
6827 73.2600   3868   3898  .0259
6828 73.2700   3829   3899  .0261
6829 73.2800   3838   3899  .0261
6830 73.2900   3857   3899  .0259
6831 73.3000   3835   3900  .0261
6832 73.3100   3830   3900  .0261
6833 73.3200   3855   3900  .0259
6834 73.3300   3893   3901  .0257
6835 73.3400   3875   3901  .0258
6836 73.3500   3821   3901  .0262
6837 73.3600   3800   3900  .0263
6838 73.3700   3837   3899  .0261
6839 73.3800   3838   3899  .0261
6840 73.3900   3830   3898  .0261
6841 73.4000   3842   3897  .0260
6842 73.4100   3851   3896  .0260
6843 73.4200   3848   3895  .0260
6844 73.4300   3824   3894  .0262
6845 73.4400   3805   3893  .0263
6846 73.4500   3809   3891  .0263
6847 73.4600   3837   3890  .0261
6848 73.4700   3877   3889  .0258
6849 73.4800   3875   3888  .0258
6850 73.4900   3860   3887  .0259
6851 73.5000   3850   3886  .0260
6852 73.5100   3875   3885  .0258
6853 73.5200   3862   3884  .0259
6854 73.5300   3875   3883  .0258
6855 73.5400   3827   3882  .0261
6856 73.5500   3831   3882  .0261
6857 73.5600   3834   3881  .0261
6858 73.5700   3837   3880  .0261
6859 73.5800   3848   3879  .0260
6860 73.5900   3800   3878  .0263
6861 73.6000   3804   3878  .0263
6862 73.6100   3823   3878  .0262
6863 73.6200   3847   3878  .0260
6864 73.6300   3825   3878  .0261
6865 73.6400   3817   3879  .0262
6866 73.6500   3843   3879  .0260
6867 73.6600   3879   3880  .0258
6868 73.6700   3814   3881  .0262
6869 73.6800   3858   3883  .0259
6870 73.6900   3895   3884  .0257
6871 73.7000   3845   3886  .0260
6872 73.7100   3849   3888  .0260
6873 73.7200   3847   3890  .0260
6874 73.7300   3832   3892  .0261
6875 73.7400   3854   3894  .0259
6876 73.7500   3803   3896  .0263
6877 73.7600   3861   3898  .0259
6878 73.7700   3897   3900  .0257
6879 73.7800   3832   3902  .0261
6880 73.7900   3835   3903  .0261
6881 73.8000   3838   3905  .0261
6882 73.8100   3818   3906  .0262
6883 73.8200   3791   3908  .0264
6884 73.8300   3785   3909  .0264
6885 73.8400   3752   3910  .0267
6886 73.8500   3776   3910  .0265
6887 73.8600   3848   3911  .0260
6888 73.8700   3834   3911  .0261
6889 73.8800   3836   3911  .0261
6890 73.8900   3835   3911  .0261
6891 73.9000   3836   3911  .0261
6892 73.9100   3844   3911  .0260
6893 73.9200   3784   3911  .0264
6894 73.9300   3801   3911  .0263
6895 73.9400   3863   3911  .0259
6896 73.9500   3852   3910  .0260
6897 73.9600   3845   3910  .0260
6898 73.9700   3856   3909  .0259
6899 73.9800   3841   3909  .0260
6900 73.9900   3842   3908  .0260
6901 74.0000   3839   3907  .0260
6902 74.0100   3809   3906  .0263
6903 74.0200   3831   3906  .0261
6904 74.0300   3818   3905  .0262
6905 74.0400   3831   3905  .0261
6906 74.0500   3818   3904  .0262
6907 74.0600   3839   3904  .0260
6908 74.0700   3828   3904  .0261
6909 74.0800   3830   3904  .0261
6910 74.0900   3814   3904  .0262
6911 74.1000   3879   3904  .0258
6912 74.1100   3777   3904  .0265
6913 74.1200   3800   3903  .0263
6914 74.1300   3862   3903  .0259
6915 74.1400   3837   3902  .0261
6916 74.1500   3806   3901  .0263
6917 74.1600   3851   3899  .0260
6918 74.1700   3883   3897  .0258
6919 74.1800   3893   3895  .0257
6920 74.1900   3895   3893  .0257
6921 74.2000   3907   3890  .0256
6922 74.2100   3903   3888  .0256
6923 74.2200   3855   3885  .0259
6924 74.2300   3847   3882  .0260
6925 74.2400   3866   3880  .0259
6926 74.2500   3864   3877  .0259
6927 74.2600   3838   3874  .0261
6928 74.2700   3852   3872  .0260
6929 74.2800   3832   3870  .0261
6930 74.2900   3817   3868  .0262
6931 74.3000   3865   3866  .0259
6932 74.3100   3841   3864  .0260
6933 74.3200   3870   3863  .0258
6934 74.3300   3866   3862  .0259
6935 74.3400   3814   3860  .0262
6936 74.3500   3803   3860  .0263
6937 74.3600   3814   3859  .0262
6938 74.3700   3845   3858  .0260
6939 74.3800   3831   3857  .0261
6940 74.3900   3878   3857  .0258
6941 74.4000   3850   3856  .0260
6942 74.4100   3861   3856  .0259
6943 74.4200   3880   3856  .0258
6944 74.4300   3872   3855  .0258
6945 74.4400   3856   3855  .0259
6946 74.4500   3786   3855  .0264
6947 74.4600   3818   3855  .0262
6948 74.4700   3839   3856  .0260
6949 74.4800   3804   3856  .0263
6950 74.4900   3783   3856  .0264
6951 74.5000   3850   3857  .0260
6952 74.5100   3855   3857  .0259
6953 74.5200   3892   3858  .0257
6954 74.5300   3851   3858  .0260
6955 74.5400   3844   3859  .0260
6956 74.5500   3855   3860  .0259
6957 74.5600   3868   3861  .0259
6958 74.5700   3826   3863  .0261
6959 74.5800   3868   3864  .0259
6960 74.5900   3838   3865  .0261
6961 74.6000   3848   3867  .0260
6962 74.6100   3827   3868  .0261
6963 74.6200   3804   3870  .0263
6964 74.6300   3884   3871  .0257
6965 74.6400   3862   3872  .0259
6966 74.6500   3837   3873  .0261
6967 74.6600   3884   3875  .0257
6968 74.6700   3900   3876  .0256
6969 74.6800   3930   3877  .0254
6970 74.6900   3885   3878  .0257
6971 74.7000   3880   3879  .0258
6972 74.7100   3869   3881  .0258
6973 74.7200   3862   3882  .0259
6974 74.7300   3878   3883  .0258
6975 74.7400   3909   3884  .0256
6976 74.7500   3919   3885  .0255
6977 74.7600   3947   3886  .0253
6978 74.7700   3928   3888  .0255
6979 74.7800   3928   3889  .0255
6980 74.7900   3931   3889  .0254
6981 74.8000   3898   3890  .0257
6982 74.8100   3903   3890  .0256
6983 74.8200   3888   3890  .0257
6984 74.8300   3908   3889  .0256
6985 74.8400   3864   3887  .0259
6986 74.8500   3913   3886  .0256
6987 74.8600   3934   3884  .0254
6988 74.8700   3940   3883  .0254
6989 74.8800   3889   3881  .0257
6990 74.8900   3907   3879  .0256
6991 74.9000   3938   3877  .0254
6992 74.9100   3902   3876  .0256
6993 74.9200   3947   3874  .0253
6994 74.9300   3962   3872  .0252
6995 74.9400   3907   3870  .0256
6996 74.9500   3887   3869  .0257
6997 74.9600   3913   3867  .0256
6998 74.9700   3901   3866  .0256
6999 74.9800   3927   3864  .0255
7000 74.9900   3968   3863  .0252
7001 75.0000   3954   3861  .0253
7002 75.0100   3896   3860  .0257
7003 75.0200   3892   3859  .0257
7004 75.0300   3929   3858  .0255
7005 75.0400   3865   3857  .0259
7006 75.0500   3927   3857  .0255
7007 75.0600   3918   3856  .0255
7008 75.0700   3870   3856  .0258
7009 75.0800   3872   3856  .0258
7010 75.0900   3898   3856  .0257
7011 75.1000   3861   3857  .0259
7012 75.1100   3852   3857  .0260
7013 75.1200   3868   3858  .0259
7014 75.1300   3876   3859  .0258
7015 75.1400   3944   3859  .0254
7016 75.1500   3978   3860  .0251
7017 75.1600   3948   3860  .0253
7018 75.1700   3900   3861  .0256
7019 75.1800   3935   3862  .0254
7020 75.1900   3907   3862  .0256
7021 75.2000   3934   3863  .0254
7022 75.2100   3935   3864  .0254
7023 75.2200   3921   3865  .0255
7024 75.2300   3913   3866  .0256
7025 75.2400   3920   3867  .0255
7026 75.2500   3897   3867  .0257
7027 75.2600   3916   3868  .0255
7028 75.2700   3959   3869  .0253
7029 75.2800   3947   3870  .0253
7030 75.2900   3883   3871  .0258
7031 75.3000   3908   3872  .0256
7032 75.3100   3913   3873  .0256
7033 75.3200   3901   3874  .0256
7034 75.3300   3901   3875  .0256
7035 75.3400   3882   3876  .0258
7036 75.3500   3947   3878  .0253
7037 75.3600   3934   3879  .0254
7038 75.3700   3944   3880  .0254
7039 75.3800   3935   3881  .0254
7040 75.3900   3938   3883  .0254
7041 75.4000   4001   3884  .0250
7042 75.4100   3965   3885  .0252
7043 75.4200   3933   3885  .0254
7044 75.4300   3897   3886  .0257
7045 75.4400   3864   3886  .0259
7046 75.4500   3829   3886  .0261
7047 75.4600   3854   3885  .0259
7048 75.4700   3911   3884  .0256
7049 75.4800   3871   3883  .0258
7050 75.4900   3850   3881  .0260
7051 75.5000   3879   3878  .0258
7052 75.5100   3934   3876  .0254
7053 75.5200   3943   3873  .0254
7054 75.5300   3891   3870  .0257
7055 75.5400   3922   3867  .0255
7056 75.5500   3889   3864  .0257
7057 75.5600   3861   3861  .0259
7058 75.5700   3855   3857  .0259
7059 75.5800   3908   3854  .0256
7060 75.5900   3905   3851  .0256
7061 75.6000   3892   3847  .0257
7062 75.6100   3928   3844  .0255
7063 75.6200   3933   3841  .0254
7064 75.6300   3930   3839  .0254
7065 75.6400   3902   3836  .0256
7066 75.6500   3836   3834  .0261
7067 75.6600   3823   3832  .0262
7068 75.6700   3807   3830  .0263
7069 75.6800   3774   3828  .0265
7070 75.6900   3804   3827  .0263
7071 75.7000   3791   3825  .0264
7072 75.7100   3812   3824  .0262
7073 75.7200   3791   3823  .0264
7074 75.7300   3777   3822  .0265
7075 75.7400   3809   3821  .0263
7076 75.7500   3782   3820  .0264
7077 75.7600   3818   3820  .0262
7078 75.7700   3769   3819  .0265
7079 75.7800   3844   3818  .0260
7080 75.7900   3809   3818  .0263
7081 75.8000   3844   3817  .0260
7082 75.8100   3863   3817  .0259
7083 75.8200   3828   3816  .0261
7084 75.8300   3811   3816  .0262
7085 75.8400   3839   3816  .0260
7086 75.8500   3773   3817  .0265
7087 75.8600   3803   3817  .0263
7088 75.8700   3796   3818  .0263
7089 75.8800   3815   3818  .0262
7090 75.8900   3887   3819  .0257
7091 75.9000   3892   3820  .0257
7092 75.9100   3858   3820  .0259
7093 75.9200   3850   3821  .0260
7094 75.9300   3837   3822  .0261
7095 75.9400   3830   3823  .0261
7096 75.9500   3856   3823  .0259
7097 75.9600   3858   3824  .0259
7098 75.9700   3864   3824  .0259
7099 75.9800   3854   3823  .0259
7100 75.9900   3862   3823  .0259
7101 76.0000   3849   3822  .0260
7102 76.0100   3856   3821  .0259
7103 76.0200   3849   3820  .0260
7104 76.0300   3869   3819  .0258
7105 76.0400   3893   3818  .0257
7106 76.0500   3878   3817  .0258
7107 76.0600   3843   3816  .0260
7108 76.0700   3807   3815  .0263
7109 76.0800   3868   3814  .0259
7110 76.0900   3809   3814  .0263
7111 76.1000   3824   3813  .0262
7112 76.1100   3858   3813  .0259
7113 76.1200   3890   3813  .0257
7114 76.1300   3884   3813  .0257
7115 76.1400   3868   3813  .0259
7116 76.1500   3848   3813  .0260
7117 76.1600   3884   3813  .0257
7118 76.1700   3830   3813  .0261
7119 76.1800   3862   3814  .0259
7120 76.1900   3869   3814  .0258
7121 76.2000   3874   3814  .0258
7122 76.2100   3857   3815  .0259
7123 76.2200   3853   3815  .0260
7124 76.2300   3863   3815  .0259
7125 76.2400   3859   3815  .0259
7126 76.2500   3837   3815  .0261
7127 76.2600   3864   3815  .0259
7128 76.2700   3884   3815  .0257
7129 76.2800   3818   3815  .0262
7130 76.2900   3786   3815  .0264
7131 76.3000   3830   3814  .0261
7132 76.3100   3810   3813  .0262
7133 76.3200   3797   3813  .0263
7134 76.3300   3844   3813  .0260
7135 76.3400   3815   3812  .0262
7136 76.3500   3775   3812  .0265
7137 76.3600   3777   3812  .0265
7138 76.3700   3833   3812  .0261
7139 76.3800   3796   3813  .0263
7140 76.3900   3817   3813  .0262
7141 76.4000   3799   3814  .0263
7142 76.4100   3819   3815  .0262
7143 76.4200   3855   3816  .0259
7144 76.4300   3903   3818  .0256
7145 76.4400   3814   3819  .0262
7146 76.4500   3809   3821  .0263
7147 76.4600   3828   3823  .0261
7148 76.4700   3818   3825  .0262
7149 76.4800   3817   3828  .0262
7150 76.4900   3815   3830  .0262
7151 76.5000   3782   3832  .0264
7152 76.5100   3812   3834  .0262
7153 76.5200   3846   3836  .0260
7154 76.5300   3830   3839  .0261
7155 76.5400   3842   3841  .0260
7156 76.5500   3835   3842  .0261
7157 76.5600   3849   3844  .0260
7158 76.5700   3878   3845  .0258
7159 76.5800   3904   3846  .0256
7160 76.5900   3891   3847  .0257
7161 76.6000   3838   3848  .0261
7162 76.6100   3811   3849  .0262
7163 76.6200   3866   3849  .0259
7164 76.6300   3874   3850  .0258
7165 76.6400   3846   3850  .0260
7166 76.6500   3826   3850  .0261
7167 76.6600   3843   3849  .0260
7168 76.6700   3845   3848  .0260
7169 76.6800   3847   3847  .0260
7170 76.6900   3856   3846  .0259
7171 76.7000   3812   3845  .0262
7172 76.7100   3854   3843  .0259
7173 76.7200   3838   3842  .0261
7174 76.7300   3866   3841  .0259
7175 76.7400   3815   3840  .0262
7176 76.7500   3810   3839  .0262
7177 76.7600   3813   3838  .0262
7178 76.7700   3838   3837  .0261
7179 76.7800   3834   3836  .0261
7180 76.7900   3796   3836  .0263
7181 76.8000   3851   3836  .0260
7182 76.8100   3849   3836  .0260
7183 76.8200   3852   3836  .0260
7184 76.8300   3833   3836  .0261
7185 76.8400   3828   3836  .0261
7186 76.8500   3857   3837  .0259
7187 76.8600   3844   3837  .0260
7188 76.8700   3797   3838  .0263
7189 76.8800   3815   3838  .0262
7190 76.8900   3813   3838  .0262
7191 76.9000   3847   3839  .0260
7192 76.9100   3805   3839  .0263
7193 76.9200   3791   3839  .0264
7194 76.9300   3852   3838  .0260
7195 76.9400   3862   3838  .0259
7196 76.9500   3847   3837  .0260
7197 76.9600   3785   3836  .0264
7198 76.9700   3816   3835  .0262
7199 76.9800   3823   3833  .0262
7200 76.9900   3794   3832  .0264
7201 77.0000   3727   3830  .0268
7202 77.0100   3784   3827  .0264
7203 77.0200   3774   3825  .0265
7204 77.0300   3784   3823  .0264
7205 77.0400   3765   3820  .0266
7206 77.0500   3835   3818  .0261
7207 77.0600   3841   3815  .0260
7208 77.0700   3804   3813  .0263
7209 77.0800   3765   3811  .0266
7210 77.0900   3788   3809  .0264
7211 77.1000   3770   3808  .0265
7212 77.1100   3737   3806  .0268
7213 77.1200   3736   3805  .0268
7214 77.1300   3823   3804  .0262
7215 77.1400   3780   3803  .0265
7216 77.1500   3822   3803  .0262
7217 77.1600   3843   3802  .0260
7218 77.1700   3784   3802  .0264
7219 77.1800   3787   3801  .0264
7220 77.1900   3816   3801  .0262
7221 77.2000   3823   3800  .0262
7222 77.2100   3847   3800  .0260
7223 77.2200   3834   3799  .0261
7224 77.2300   3779   3799  .0265
7225 77.2400   3760   3798  .0266
7226 77.2500   3745   3798  .0267
7227 77.2600   3794   3798  .0264
7228 77.2700   3768   3797  .0265
7229 77.2800   3831   3797  .0261
7230 77.2900   3810   3797  .0262
7231 77.3000   3781   3796  .0264
7232 77.3100   3767   3796  .0265
7233 77.3200   3747   3796  .0267
7234 77.3300   3762   3795  .0266
7235 77.3400   3728   3795  .0268
7236 77.3500   3767   3795  .0265
7237 77.3600   3828   3795  .0261
7238 77.3700   3841   3795  .0260
7239 77.3800   3809   3795  .0263
7240 77.3900   3776   3796  .0265
7241 77.4000   3785   3796  .0264
7242 77.4100   3827   3796  .0261
7243 77.4200   3834   3797  .0261
7244 77.4300   3827   3797  .0261
7245 77.4400   3814   3798  .0262
7246 77.4500   3835   3798  .0261
7247 77.4600   3782   3799  .0264
7248 77.4700   3796   3800  .0263
7249 77.4800   3823   3800  .0262
7250 77.4900   3839   3801  .0260
7251 77.5000   3809   3801  .0263
7252 77.5100   3787   3802  .0264
7253 77.5200   3789   3802  .0264
7254 77.5300   3778   3803  .0265
7255 77.5400   3830   3803  .0261
7256 77.5500   3827   3803  .0261
7257 77.5600   3776   3803  .0265
7258 77.5700   3787   3803  .0264
7259 77.5800   3803   3803  .0263
7260 77.5900   3761   3802  .0266
7261 77.6000   3782   3802  .0264
7262 77.6100   3839   3802  .0260
7263 77.6200   3824   3802  .0262
7264 77.6300   3784   3802  .0264
7265 77.6400   3812   3802  .0262
7266 77.6500   3814   3802  .0262
7267 77.6600   3813   3803  .0262
7268 77.6700   3806   3803  .0263
7269 77.6800   3813   3804  .0262
7270 77.6900   3791   3805  .0264
7271 77.7000   3752   3806  .0267
7272 77.7100   3757   3807  .0266
7273 77.7200   3738   3808  .0268
7274 77.7300   3755   3809  .0266
7275 77.7400   3821   3811  .0262
7276 77.7500   3788   3812  .0264
7277 77.7600   3831   3814  .0261
7278 77.7700   3858   3815  .0259
7279 77.7800   3828   3817  .0261
7280 77.7900   3828   3818  .0261
7281 77.8000   3831   3820  .0261
7282 77.8100   3819   3821  .0262
7283 77.8200   3811   3823  .0262
7284 77.8300   3762   3824  .0266
7285 77.8400   3775   3825  .0265
7286 77.8500   3778   3827  .0265
7287 77.8600   3829   3828  .0261
7288 77.8700   3811   3830  .0262
7289 77.8800   3835   3831  .0261
7290 77.8900   3815   3833  .0262
7291 77.9000   3806   3834  .0263
7292 77.9100   3820   3835  .0262
7293 77.9200   3867   3837  .0259
7294 77.9300   3794   3838  .0264
7295 77.9400   3868   3839  .0259
7296 77.9500   3874   3840  .0258
7297 77.9600   3888   3840  .0257
7298 77.9700   3818   3841  .0262
7299 77.9800   3799   3841  .0263
7300 77.9900   3816   3842  .0262
7301 78.0000   3822   3842  .0262
7302 78.0100   3844   3842  .0260
7303 78.0200   3801   3842  .0263
7304 78.0300   3793   3842  .0264
7305 78.0400   3825   3842  .0261
7306 78.0500   3816   3843  .0262
7307 78.0600   3858   3843  .0259
7308 78.0700   3864   3844  .0259
7309 78.0800   3895   3845  .0257
7310 78.0900   3854   3846  .0259
7311 78.1000   3851   3847  .0260
7312 78.1100   3879   3848  .0258
7313 78.1200   3855   3850  .0259
7314 78.1300   3850   3851  .0260
7315 78.1400   3859   3853  .0259
7316 78.1500   3847   3854  .0260
7317 78.1600   3844   3856  .0260
7318 78.1700   3883   3857  .0258
7319 78.1800   3883   3858  .0258
7320 78.1900   3884   3859  .0257
7321 78.2000   3837   3860  .0261
7322 78.2100   3908   3860  .0256
7323 78.2200   3851   3860  .0260
7324 78.2300   3812   3860  .0262
7325 78.2400   3816   3860  .0262
7326 78.2500   3814   3859  .0262
7327 78.2600   3861   3858  .0259
7328 78.2700   3857   3857  .0259
7329 78.2800   3847   3855  .0260
7330 78.2900   3841   3854  .0260
7331 78.3000   3815   3852  .0262
7332 78.3100   3840   3850  .0260
7333 78.3200   3809   3848  .0263
7334 78.3300   3852   3847  .0260
7335 78.3400   3820   3845  .0262
7336 78.3500   3836   3843  .0261
7337 78.3600   3856   3842  .0259
7338 78.3700   3827   3841  .0261
7339 78.3800   3878   3840  .0258
7340 78.3900   3846   3839  .0260
7341 78.4000   3830   3838  .0261
7342 78.4100   3852   3838  .0260
7343 78.4200   3849   3838  .0260
7344 78.4300   3807   3837  .0263
7345 78.4400   3779   3837  .0265
7346 78.4500   3768   3837  .0265
7347 78.4600   3841   3837  .0260
7348 78.4700   3836   3837  .0261
7349 78.4800   3841   3837  .0260
7350 78.4900   3781   3838  .0264
7351 78.5000   3781   3838  .0264
7352 78.5100   3788   3839  .0264
7353 78.5200   3848   3839  .0260
7354 78.5300   3857   3839  .0259
7355 78.5400   3841   3840  .0260
7356 78.5500   3834   3841  .0261
7357 78.5600   3810   3841  .0262
7358 78.5700   3838   3841  .0261
7359 78.5800   3860   3841  .0259
7360 78.5900   3836   3841  .0261
7361 78.6000   3848   3841  .0260
7362 78.6100   3851   3841  .0260
7363 78.6200   3779   3841  .0265
7364 78.6300   3831   3841  .0261
7365 78.6400   3837   3841  .0261
7366 78.6500   3822   3841  .0262
7367 78.6600   3899   3841  .0256
7368 78.6700   3890   3842  .0257
7369 78.6800   3838   3842  .0261
7370 78.6900   3807   3842  .0263
7371 78.7000   3823   3842  .0262
7372 78.7100   3832   3842  .0261
7373 78.7200   3786   3843  .0264
7374 78.7300   3820   3843  .0262
7375 78.7400   3819   3843  .0262
7376 78.7500   3818   3843  .0262
7377 78.7600   3849   3843  .0260
7378 78.7700   3781   3843  .0264
7379 78.7800   3811   3843  .0262
7380 78.7900   3812   3844  .0262
7381 78.8000   3878   3844  .0258
7382 78.8100   3787   3844  .0264
7383 78.8200   3821   3845  .0262
7384 78.8300   3858   3846  .0259
7385 78.8400   3868   3846  .0259
7386 78.8500   3850   3847  .0260
7387 78.8600   3801   3848  .0263
7388 78.8700   3804   3850  .0263
7389 78.8800   3839   3851  .0260
7390 78.8900   3847   3852  .0260
7391 78.9000   3844   3854  .0260
7392 78.9100   3846   3855  .0260
7393 78.9200   3814   3857  .0262
7394 78.9300   3822   3858  .0262
7395 78.9400   3843   3859  .0260
7396 78.9500   3803   3861  .0263
7397 78.9600   3825   3862  .0261
7398 78.9700   3791   3863  .0264
7399 78.9800   3794   3864  .0264
7400 78.9900   3850   3865  .0260
7401 79.0000   3864   3866  .0259
7402 79.0100   3843   3866  .0260
7403 79.0200   3868   3867  .0259
7404 79.0300   3899   3867  .0256
7405 79.0400   3858   3867  .0259
7406 79.0500   3901   3868  .0256
7407 79.0600   3898   3868  .0257
7408 79.0700   3895   3868  .0257
7409 79.0800   3875   3869  .0258
7410 79.0900   3844   3869  .0260
7411 79.1000   3894   3869  .0257
7412 79.1100   3867   3870  .0259
7413 79.1200   3886   3870  .0257
7414 79.1300   3913   3871  .0256
7415 79.1400   3855   3872  .0259
7416 79.1500   3815   3872  .0262
7417 79.1600   3863   3873  .0259
7418 79.1700   3879   3873  .0258
7419 79.1800   3892   3874  .0257
7420 79.1900   3861   3874  .0259
7421 79.2000   3855   3874  .0259
7422 79.2100   3891   3875  .0257
7423 79.2200   3877   3875  .0258
7424 79.2300   3828   3874  .0261
7425 79.2400   3886   3874  .0257
7426 79.2500   3854   3874  .0259
7427 79.2600   3866   3874  .0259
7428 79.2700   3922   3873  .0255
7429 79.2800   3938   3873  .0254
7430 79.2900   3911   3873  .0256
7431 79.3000   3917   3873  .0255
7432 79.3100   3906   3872  .0256
7433 79.3200   3946   3872  .0253
7434 79.3300   3948   3872  .0253
7435 79.3400   3888   3872  .0257
7436 79.3500   3850   3871  .0260
7437 79.3600   3829   3871  .0261
7438 79.3700   3902   3870  .0256
7439 79.3800   3950   3870  .0253
7440 79.3900   3879   3869  .0258
7441 79.4000   3852   3869  .0260
7442 79.4100   3868   3869  .0259
7443 79.4200   3868   3868  .0259
7444 79.4300   3866   3868  .0259
7445 79.4400   3865   3867  .0259
7446 79.4500   3898   3867  .0257
7447 79.4600   3912   3867  .0256
7448 79.4700   3850   3867  .0260
7449 79.4800   3871   3868  .0258
7450 79.4900   3904   3868  .0256
7451 79.5000   3917   3869  .0255
7452 79.5100   3908   3870  .0256
7453 79.5200   3905   3870  .0256
7454 79.5300   3877   3871  .0258
7455 79.5400   3880   3873  .0258
7456 79.5500   3898   3874  .0257
7457 79.5600   3889   3875  .0257
7458 79.5700   3905   3876  .0256
7459 79.5800   3935   3878  .0254
7460 79.5900   3946   3879  .0253
7461 79.6000   3922   3880  .0255
7462 79.6100   3937   3882  .0254
7463 79.6200   3887   3883  .0257
7464 79.6300   3861   3885  .0259
7465 79.6400   3844   3887  .0260
7466 79.6500   3831   3888  .0261
7467 79.6600   3891   3890  .0257
7468 79.6700   3953   3892  .0253
7469 79.6800   3869   3894  .0258
7470 79.6900   3850   3896  .0260
7471 79.7000   3831   3897  .0261
7472 79.7100   3810   3899  .0262
7473 79.7200   3830   3901  .0261
7474 79.7300   3870   3903  .0258
7475 79.7400   3919   3905  .0255
7476 79.7500   3909   3906  .0256
7477 79.7600   3944   3908  .0254
7478 79.7700   3964   3909  .0252
7479 79.7800   4030   3911  .0248
7480 79.7900   3975   3912  .0252
7481 79.8000   3967   3913  .0252
7482 79.8100   3954   3914  .0253
7483 79.8200   3940   3915  .0254
7484 79.8300   3876   3915  .0258
7485 79.8400   3891   3916  .0257
7486 79.8500   3917   3916  .0255
7487 79.8600   3906   3916  .0256
7488 79.8700   3913   3916  .0256
7489 79.8800   3953   3916  .0253
7490 79.8900   3948   3915  .0253
7491 79.9000   3961   3915  .0252
7492 79.9100   3950   3916  .0253
7493 79.9200   3902   3916  .0256
7494 79.9300   3910   3916  .0256
7495 79.9400   3909   3917  .0256
7496 79.9500   3919   3918  .0255
7497 79.9600   3942   3919  .0254
7498 79.9700   3928   3920  .0255
7499 79.9800   3924   3921  .0255
7500 79.9900   3880   3922  .0258
7501 80.0000   3890   3924  .0257
